# Supplementary material for: Rixosomal RNA degradation contributes to silencing of Polycomb target genes
Source: Nature. Author manuscript; Available in PMC 2022 May 4. (PMC8986528; doi:10.1038/s41586-022-04598-0)
Supplement: Supplementary Table 7 [file NIHMS1797059-supplement-Supplementary_Table_7.xlsx]

## Sheet: FLAG-NOL9 IP
Protein Id	Gene Symbol	Description	Group ID	Number of peptides	untagged rep1	Flag-NOL9 rep1	untagged rep2	Flag-NOL9 rep2
sp|Q9Y4W2|LAS1L_HUMAN	LAS1L	LAS1L_HUMAN Ribosomal biogenesis protein LAS1L	312	43	292.379	11605.6	452.217	12349.6
sp|Q5SY16|NOL9_HUMAN	NOL9	NOL9_HUMAN Polynucleotide 5'-hydroxyl-kinase NOL9	376	22	193.644	5862.7	273.342	6419.37
sp|Q9H4L4|SENP3_HUMAN	SENP3	SENP3_HUMAN Sentrin-specific protease 3	632	20	198.52	4751.51	233.163	4749.28
sp|Q9NXF1|TEX10_HUMAN	TEX10	TEX10_HUMAN Testis-expressed sequence 10 protein	716	35	504.713	10963.8	607.706	11232.5
sp|Q8IZL8-2|PELP1_HUMAN	PELP1	PELP1_HUMAN Isoform 2 of Proline-, glutamic acid- and leucine-rich protein 1	212	61	474.998	5694.58	625.119	5972.71
sp|Q9BV38|WDR18_HUMAN	WDR18	WDR18_HUMAN WD repeat-containing protein 18	586	28	220.978	2346.47	255.88	2345.71
sp|Q9NU22|MDN1_HUMAN	MDN1	MDN1_HUMAN Midasin	16	136	1849.06	15973	2292.68	16831.6
sp|P06748|NPM_HUMAN	NPM1	NPM_HUMAN Nucleophosmin	501	20	463.472	3005.36	543.59	3309.88
sp|Q9NWH9|SLTM_HUMAN	SLTM	SLTM_HUMAN SAFB-like transcription modulator	554	3	55.8663	242.278	80.2791	233.09
sp|O15226-2|NKRF_HUMAN	NKRF	NKRF_HUMAN Isoform 2 of NF-kappa-B-repressing factor	472	7	170.136	652.625	211.407	636.14
sp|Q9H0D6|XRN2_HUMAN	XRN2	XRN2_HUMAN 5'-3' exoribonuclease 2	47	3	120.875	388.312	125.432	347.154
sp|Q15910-2|EZH2_HUMAN	EZH2	EZH2_HUMAN Isoform 2 of Histone-lysine N-methyltransferase EZH2	242	3	52.7607	213.799	105.761	258.437
sp|Q15022|SUZ12_HUMAN	SUZ12	SUZ12_HUMAN Polycomb protein SUZ12	862	4	65.3518	237.034	96.1506	237.582
sp|P23246|SFPQ_HUMAN	SFPQ	SFPQ_HUMAN Splicing factor, proline- and glutamine-rich	759	9	238.81	1016.24	421.04	915.591
sp|Q9UIG0|BAZ1B_HUMAN	BAZ1B	BAZ1B_HUMAN Tyrosine-protein kinase BAZ1B	213	23	439.502	1779.88	812.907	1847.36
sp|P83731|RL24_HUMAN	RPL24	RL24_HUMAN 60S ribosomal protein L24	246	4	119.924	366.219	134.733	366.739
sp|P60842|IF4A1_HUMAN	EIF4A1	IF4A1_HUMAN Eukaryotic initiation factor 4A-I	418	5	104.474	277.038	113.976	323.928
sp|Q96MG7|MAGG1_HUMAN	NDNL2	MAGG1_HUMAN Melanoma-associated antigen G1	531	3	88.4127	258.771	100.062	257.886
sp|O75530-2|EED_HUMAN	EED	EED_HUMAN Isoform 2 of Polycomb protein EED	869	3	44.0066	127.668	62.8494	148.542
sp|P45880-1|VDAC2_HUMAN	VDAC2	VDAC2_HUMAN Isoform 1 of Voltage-dependent anion-selective channel protein 2	1001	2	30.7034	113.781	59.8658	120.16
sp|Q09028|RBBP4_HUMAN	RBBP4	RBBP4_HUMAN Histone-binding protein RBBP4	687	6	131.069	292.582	131.723	369.866
sp|Q96SB8-2|SMC6_HUMAN	SMC6	SMC6_HUMAN Isoform 2 of Structural maintenance of chromosomes protein 6	502	7	151.492	439.424	228.409	517.503
sp|Q9GZR7|DDX24_HUMAN	DDX24	DDX24_HUMAN ATP-dependent RNA helicase DDX24	115	7	140.226	503.185	260.72	500.839
sp|Q9NP66|HM20A_HUMAN	HMG20A	HM20A_HUMAN High mobility group protein 20A	1185	2	25.2176	95.5397	46.5337	83.4209
sp|Q5T3I0-3|GPTC4_HUMAN	GPATCH4	GPTC4_HUMAN Isoform 3 of G patch domain-containing protein 4	221	2	27.4896	79.1061	41.2246	92.2724
sp|P36873-2|PP1G_HUMAN	PPP1CC	PP1G_HUMAN Isoform Gamma-2 of Serine/threonine-protein phosphatase PP1-gamma catalytic subunit	225	2	34.1852	89.5984	47.159	112.493
sp|Q8NFW8|NEUA_HUMAN	CMAS	NEUA_HUMAN N-acylneuraminate cytidylyltransferase	791	3	135.579	404.407	209.221	448.041
sp|Q9NXX6|NSE4A_HUMAN	NSMCE4A	NSE4A_HUMAN Non-structural maintenance of chromosomes element 4 homolog A	275	2	18.3273	50.4997	17.0362	36.758
sp|Q96EV2|RBM33_HUMAN	RBM33	RBM33_HUMAN RNA-binding protein 33	12	2	4.10035	18.4046	10.5445	17.4146
sp|Q00325|MPCP_HUMAN	SLC25A3	MPCP_HUMAN Phosphate carrier protein, mitochondrial	1043	5	103.389	353.692	204.087	391.503
sp|P61964|WDR5_HUMAN	WDR5	WDR5_HUMAN WD repeat-containing protein 5	368	3	51.729	113.193	44.0149	118.44
sp|Q9H857|NT5D2_HUMAN	NT5DC2	NT5D2_HUMAN 5'-nucleotidase domain-containing protein 2	1319	2	61.3426	133.059	69.145	175.16
sp|Q8NCA5|FA98A_HUMAN	FAM98A	FA98A_HUMAN Protein FAM98A	1017	2	32.5685	68.0683	27.6244	72.1493
sp|P05387|RLA2_HUMAN	RPLP2	RLA2_HUMAN 60S acidic ribosomal protein P2	41	11	304.892	972.919	509.831	916.795
sp|P84098|RL19_HUMAN	RPL19	RL19_HUMAN 60S ribosomal protein L19	1213	2	36.2453	104.234	51.936	98.9886
sp|Q8N9T8|KRI1_HUMAN	KRI1	KRI1_HUMAN Protein KRI1 homolog	923	3	56.6235	188.997	104.399	178.821
sp|P09496-2|CLCA_HUMAN	CLTA	CLCA_HUMAN Isoform Non-brain of Clathrin light chain A	21	2	18.6627	50.9864	28.4178	56.2544
sp|Q16891|IMMT_HUMAN	IMMT	IMMT_HUMAN Mitochondrial inner membrane protein	425	3	33.1555	90.1975	50.4312	98.3066
sp|Q93009|UBP7_HUMAN	USP7	UBP7_HUMAN Ubiquitin carboxyl-terminal hydrolase 7	736	6	113.594	227.533	101.459	252.585
sp|P12236|ADT3_HUMAN	SLC25A6	ADT3_HUMAN ADP/ATP translocase 3	86	6	199.568	495.382	250.306	506.979
sp|Q9Y224|CN166_HUMAN	C14orf166	CN166_HUMAN UPF0568 protein C14orf166	1121	4	130.416	299.2	153.28	327.281
sp|Q07021|C1QBP_HUMAN	C1QBP	C1QBP_HUMAN Complement component 1 Q subcomponent-binding protein, mitochondrial	178	10	485.59	1008.77	501.684	1162.89
sp|Q5C9Z4|NOM1_HUMAN	NOM1	NOM1_HUMAN Nucleolar MIF4G domain-containing protein 1	278	5	46.5227	148.454	88.6509	142.831
sp|Q8WV22|NSE1_HUMAN	NSMCE1	NSE1_HUMAN Non-structural maintenance of chromosomes element 1 homolog	238	2	56.2116	116.605	59.1778	129.219
sp|O43143|DHX15_HUMAN	DHX15	DHX15_HUMAN Putative pre-mRNA-splicing factor ATP-dependent RNA helicase DHX15	305	18	854.777	1922.48	1032.6	2046.57
sp|Q8IY18|SMC5_HUMAN	SMC5	SMC5_HUMAN Structural maintenance of chromosomes protein 5	387	4	93.0771	203.301	118.864	242.014
sp|Q02880|TOP2B_HUMAN	TOP2B	TOP2B_HUMAN DNA topoisomerase 2-beta	398	21	891.092	1891.29	994.854	2047.4
sp|O43663|PRC1_HUMAN	PRC1	PRC1_HUMAN Protein regulator of cytokinesis 1	44	3	47.4828	92.651	52.9304	116.288
sp|P19447|ERCC3_HUMAN	ERCC3	ERCC3_HUMAN TFIIH basal transcription factor complex helicase XPB subunit	1126	2	39.2524	85.6002	54.0982	108.147
sp|Q9BQG0-2|MBB1A_HUMAN	MYBBP1A	MBB1A_HUMAN Isoform 2 of Myb-binding protein 1A	185	24	708.375	1584.03	796.849	1524.86
sp|P52907|CAZA1_HUMAN	CAPZA1	CAZA1_HUMAN F-actin-capping protein subunit alpha-1	673	5	178.348	425.518	256.525	466.486
sp|Q969R5|LMBL2_HUMAN	L3MBTL2	LMBL2_HUMAN Lethal(3)malignant brain tumor-like protein 2	401	4	63.7898	118.448	64.5503	143.667
sp|Q9UDW1|QCR9_HUMAN	UQCR10	QCR9_HUMAN Cytochrome b-c1 complex subunit 9	158	2	42.0421	119.439	75.9446	120.454
sp|Q9Y2R4|DDX52_HUMAN	DDX52	DDX52_HUMAN Probable ATP-dependent RNA helicase DDX52	861	3	53.3682	131.991	73.5789	125.932
sp|P61353|RL27_HUMAN	RPL27	RL27_HUMAN 60S ribosomal protein L27	1469	4	104.041	283.358	161.868	256.323
sp|O95478|NSA2_HUMAN	NSA2	NSA2_HUMAN Ribosome biogenesis protein NSA2 homolog	360	3	84.2012	201.68	113.648	199.713
sp|P47756-2|CAPZB_HUMAN	CAPZB	CAPZB_HUMAN Isoform 2 of F-actin-capping protein subunit beta	1186	3	161.197	381.179	230.579	413.081
sp|Q9NZ01|TECR_HUMAN	TECR	TECR_HUMAN Very-long-chain enoyl-CoA reductase	494	5	244.542	577.125	350.051	624.183
sp|Q14257|RCN2_HUMAN	RCN2	RCN2_HUMAN Reticulocalbin-2	125	6	77.6008	180.406	126.976	231.427
sp|O75475|PSIP1_HUMAN	PSIP1	PSIP1_HUMAN PC4 and SFRS1-interacting protein	428	8	187.882	525.198	312.704	459.925
sp|P35580-4|MYH10_HUMAN	MYH10	MYH10_HUMAN Isoform 4 of Myosin-10	216	26	858.312	2542.77	1835.73	2747.4
sp|Q02878|RL6_HUMAN	RPL6	RL6_HUMAN 60S ribosomal protein L6	390	6	123.513	344.82	218.168	319.488
sp|O95235|KI20A_HUMAN	KIF20A	KI20A_HUMAN Kinesin-like protein KIF20A	592	2	15.6338	44.2598	27.3933	39.2342
sp|O14646|CHD1_HUMAN	CHD1	CHD1_HUMAN Chromodomain-helicase-DNA-binding protein 1	831	2	43.4818	78.0803	43.9526	91.1297
sp|Q8WVV9|HNRLL_HUMAN	HNRNPLL	HNRLL_HUMAN Heterogeneous nuclear ribonucleoprotein L-like	881	6	123.508	229.537	137.159	273.519
sp|P40429|RL13A_HUMAN	RPL13A	RL13A_HUMAN 60S ribosomal protein L13a	1165	2	47.1615	141.705	104.31	148.75
sp|P05388|RLA0_HUMAN	RPLP0	RLA0_HUMAN 60S acidic ribosomal protein P0	443	9	253.689	566.318	385.786	647.27
sp|Q9HAF1-3|EAF6_HUMAN	MEAF6	EAF6_HUMAN Isoform 3 of Chromatin modification-related protein MEAF6	1380	2	35.7984	96.0755	51.1629	68.3186
sp|P68400|CSK21_HUMAN	CSNK2A1	CSK21_HUMAN Casein kinase II subunit alpha	1449	2	110.814	241.37	156.076	257.79
sp|P62136-2|PP1A_HUMAN	PPP1CA	PP1A_HUMAN Isoform 2 of Serine/threonine-protein phosphatase PP1-alpha catalytic subunit	225	7	147.543	271.111	157.638	298.19
sp|Q9NQG5|RPR1B_HUMAN	RPRD1B	RPR1B_HUMAN Regulation of nuclear pre-mRNA domain-containing protein 1B	295	2	28.9965	52.2693	32.9364	63.1061
sp|P46781|RS9_HUMAN	RPS9	RS9_HUMAN 40S ribosomal protein S9	1103	4	160.014	320.72	187.102	325.548
sp|P09543|CN37_HUMAN	CNP	CN37_HUMAN 2',3'-cyclic-nucleotide 3'-phosphodiesterase	341	2	50.3947	108.713	73.531	119.468
sp|P62241|RS8_HUMAN	RPS8	RS8_HUMAN 40S ribosomal protein S8	1105	3	49.5097	115.529	70.1005	103.395
sp|P18124|RL7_HUMAN	RPL7	RL7_HUMAN 60S ribosomal protein L7	700	7	120.931	319.475	229.759	316.3
sp|Q9BSJ2-4|GCP2_HUMAN	TUBGCP2	GCP2_HUMAN Isoform 3 of Gamma-tubulin complex component 2	876	5	58.9259	105.382	72.0805	130.407
sp|Q9NR30|DDX21_HUMAN	DDX21	DDX21_HUMAN Nucleolar RNA helicase 2	77	19	781.794	2023.84	1392.89	1882.52
sp|Q96N67|DOCK7_HUMAN	DOCK7	DOCK7_HUMAN Dedicator of cytokinesis protein 7	642	5	68.8203	132.106	82.4356	137.695
sp|P38398|BRCA1_HUMAN	BRCA1	BRCA1_HUMAN Breast cancer type 1 susceptibility protein	500	3	39.5091	82.8059	52.3043	80.1349
sp|Q96FJ2|DYL2_HUMAN	DYNLL2	DYL2_HUMAN Dynein light chain 2, cytoplasmic	553	3	98.9014	196.429	141.321	229.45
sp|Q13823|NOG2_HUMAN	GNL2	NOG2_HUMAN Nucleolar GTP-binding protein 2	1010	2	22.8924	51.1296	40.0377	60.2948
sp|P41208|CETN2_HUMAN	CETN2	CETN2_HUMAN Centrin-2	329	4	103.91	180.315	114.664	205.56
sp|Q92504|S39A7_HUMAN	SLC39A7	S39A7_HUMAN Zinc transporter SLC39A7	541	2	16.492	47.263	40.3958	52.1006
sp|P39023|RL3_HUMAN	RPL3	RL3_HUMAN 60S ribosomal protein L3	224	5	120.636	285.724	213.936	293.367
sp|P78527|PRKDC_HUMAN	PRKDC	PRKDC_HUMAN DNA-dependent protein kinase catalytic subunit	313	105	2805.55	5212.65	3568.48	5748.07
sp|Q8IXM2-3|BAP18_HUMAN	BAP18	BAP18_HUMAN Isoform 3 of Chromatin complexes subunit BAP18	1195	3	79.9895	152.865	81.6039	124.993
sp|P46777|RL5_HUMAN	RPL5	RL5_HUMAN 60S ribosomal protein L5	762	3	77.4318	222.552	157.887	181.65
sp|P46779-3|RL28_HUMAN	RPL28	RL28_HUMAN Isoform 3 of 60S ribosomal protein L28	1060	6	152.031	312.569	212.914	308.635
sp|Q14444|CAPR1_HUMAN	CAPRIN1	CAPR1_HUMAN Caprin-1	1311	2	29.5118	46.7095	32.9063	59.3863
sp|P30154-2|2AAB_HUMAN	PPP2R1B	2AAB_HUMAN Isoform 2 of Serine/threonine-protein phosphatase 2A 65 kDa regulatory subunit A beta isoform	804	4	72.4358	120.043	86.222	148.514
sp|P05141|ADT2_HUMAN	SLC25A5	ADT2_HUMAN ADP/ATP translocase 2	86	2	79.0827	147.895	110.292	171.998
sp|P60660-2|MYL6_HUMAN	MYL6	MYL6_HUMAN Isoform Smooth muscle of Myosin light polypeptide 6	625	7	429.706	882.759	715.816	1046.58
sp|P22695|QCR2_HUMAN	UQCRC2	QCR2_HUMAN Cytochrome b-c1 complex subunit 2, mitochondrial	87	11	216.462	428.502	315.456	457.057
sp|Q6SPF0|SAMD1_HUMAN	SAMD1	SAMD1_HUMAN Atherin	61	3	45.1276	95.1658	67.5766	92.2582
sp|P36578|RL4_HUMAN	RPL4	RL4_HUMAN 60S ribosomal protein L4	1	8	228.004	539.835	416.973	524.377
sp|Q99496|RING2_HUMAN	RNF2	RING2_HUMAN E3 ubiquitin-protein ligase RING2	996	4	65.456	108.342	66.9889	110.166
sp|P13639|EF2_HUMAN	EEF2	EF2_HUMAN Elongation factor 2	164	4	55.1175	100.376	82.7528	126.337
sp|Q53H12|AGK_HUMAN	AGK	AGK_HUMAN Acylglycerol kinase, mitochondrial	846	4	134.658	199.995	117.425	213.536
sp|Q96B26|EXOS8_HUMAN	EXOSC8	EXOS8_HUMAN Exosome complex component RRP43	1294	2	41.9414	55.8954	39.6632	77.8069
sp|Q13330-3|MTA1_HUMAN	MTA1	MTA1_HUMAN Isoform 3 of Metastasis-associated protein MTA1	522	4	114.889	188.722	137.748	223.017
sp|Q8NC51-3|PAIRB_HUMAN	SERBP1	PAIRB_HUMAN Isoform 3 of Plasminogen activator inhibitor 1 RNA-binding protein	503	6	202.922	307.321	186.39	320.808
sp|Q92945|FUBP2_HUMAN	KHSRP	FUBP2_HUMAN Far upstream element-binding protein 2	132	7	158.86	289.146	216.705	315.55
sp|P26232|CTNA2_HUMAN	CTNNA2	CTNA2_HUMAN Catenin alpha-2	407	4	63.9185	117.121	93.2867	135.602
sp|P26373|RL13_HUMAN	RPL13	RL13_HUMAN 60S ribosomal protein L13	686	11	250.747	493.442	361.045	484.525
sp|P61254|RL26_HUMAN	RPL26	RL26_HUMAN 60S ribosomal protein L26	479	3	42.0682	91.5392	68.998	85.7982
sp|Q96T88-2|UHRF1_HUMAN	UHRF1	UHRF1_HUMAN Isoform 2 of E3 ubiquitin-protein ligase UHRF1	1106	9	180.766	289.981	202.977	322.433
sp|P55265-4|DSRAD_HUMAN	ADAR	DSRAD_HUMAN Isoform 4 of Double-stranded RNA-specific adenosine deaminase	319	13	572.566	1057.6	865.448	1237.14
sp|Q9NVH2|INT7_HUMAN	INTS7	INT7_HUMAN Integrator complex subunit 7	1115	2	36.5921	61.8182	42.1481	62.5561
sp|O00159|MYO1C_HUMAN	MYO1C	MYO1C_HUMAN Unconventional myosin-Ic	424	6	152.279	266.802	183.012	261.277
sp|Q9Y294|ASF1A_HUMAN	ASF1A	ASF1A_HUMAN Histone chaperone ASF1A	939	2	66.4892	89.2208	70.7629	126.527
sp|Q7Z2T5|TRM1L_HUMAN	TRMT1L	TRM1L_HUMAN TRMT1-like protein	1422	2	38.5586	49.2241	31.5737	61.0166
sp|P62750|RL23A_HUMAN	RPL23A	RL23A_HUMAN 60S ribosomal protein L23a	1158	4	212.634	513.325	423.922	485.542
sp|O94905|ERLN2_HUMAN	ERLIN2	ERLN2_HUMAN Erlin-2	1133	3	65.2928	117.796	89.9353	124.294
sp|P35250|RFC2_HUMAN	RFC2	RFC2_HUMAN Replication factor C subunit 2	280	11	323.663	526.342	426.508	642.705
sp|Q9NVM9|ASUN_HUMAN	ASUN	ASUN_HUMAN Protein asunder homolog	469	2	47.0582	72.5578	50.2956	77.9031
sp|Q9P0M6|H2AW_HUMAN	H2AFY2	H2AW_HUMAN Core histone macro-H2A.2	64	4	148.325	550.65	574.326	564.021
sp|P08865|RSSA_HUMAN	RPSA	RSSA_HUMAN 40S ribosomal protein SA	911	2	31.4195	50.4844	33.7726	48.6766
sp|O14979|HNRDL_HUMAN	HNRNPDL	HNRDL_HUMAN Heterogeneous nuclear ribonucleoprotein D-like	455	16	356.891	468.517	278.172	495.295
sp|Q13185|CBX3_HUMAN	CBX3	CBX3_HUMAN Chromobox protein homolog 3	635	7	102.992	188.898	167.729	221.302
sp|Q99549-2|MPP8_HUMAN	MPHOSPH8	MPP8_HUMAN Isoform 2 of M-phase phosphoprotein 8	505	3	56.862	96.1476	75.099	102.056
sp|P53350|PLK1_HUMAN	PLK1	PLK1_HUMAN Serine/threonine-protein kinase PLK1	795	2	26.6173	42.7303	30.1241	42.1103
sp|Q5T9A4|ATD3B_HUMAN	ATAD3B	ATD3B_HUMAN ATPase family AAA domain-containing protein 3B	416	11	153.981	365.106	284.166	290.018
sp|Q8N9N5|BANP_HUMAN	BANP	BANP_HUMAN Protein BANP	933	2	38.5445	59.8663	62.1244	90.6352
sp|P62736|ACTA_HUMAN	ACTA2	ACTA_HUMAN Actin, aortic smooth muscle	192	42	1993.97	3165.67	2515.04	3547.12
sp|Q66PJ3|AR6P4_HUMAN	ARL6IP4	AR6P4_HUMAN ADP-ribosylation factor-like protein 6-interacting protein 4	982	2	49.4216	71.3571	53.1378	79.171
sp|P26358-2|DNMT1_HUMAN	DNMT1	DNMT1_HUMAN Isoform 2 of DNA (cytosine-5)-methyltransferase 1	652	4	85.9399	131.413	114.166	162.019
sp|P60709|ACTB_HUMAN	ACTB	ACTB_HUMAN Actin, cytoplasmic 1	192	15	408.539	607.653	462.43	664.103
sp|O43819|SCO2_HUMAN	SCO2	SCO2_HUMAN Protein SCO2 homolog, mitochondrial	1217	5	95.1297	143.379	129.635	183.633
sp|P78347|GTF2I_HUMAN	GTF2I	GTF2I_HUMAN General transcription factor II-I	325	9	400.89	574.153	429.986	628.789
sp|Q9Y2U8|MAN1_HUMAN	LEMD3	MAN1_HUMAN Inner nuclear membrane protein Man1	1119	3	128.679	183.504	142.825	209.271
sp|O95400|CD2B2_HUMAN	CD2BP2	CD2B2_HUMAN CD2 antigen cytoplasmic tail-binding protein 2	880	3	93.7137	143.217	120.096	166.063
sp|Q9UKF6|CPSF3_HUMAN	CPSF3	CPSF3_HUMAN Cleavage and polyadenylation specificity factor subunit 3	487	7	142.004	213.203	176.412	245.775
sp|O95983|MBD3_HUMAN	MBD3	MBD3_HUMAN Methyl-CpG-binding domain protein 3	170	4	156.912	242.11	246.911	336.202
sp|P61313|RL15_HUMAN	RPL15	RL15_HUMAN 60S ribosomal protein L15	1340	4	99.656	177.463	148.928	178.22
sp|O00571|DDX3X_HUMAN	DDX3X	DDX3X_HUMAN ATP-dependent RNA helicase DDX3X	343	8	401.907	659.582	487.699	611.773
sp|O43913|ORC5_HUMAN	ORC5	ORC5_HUMAN Origin recognition complex subunit 5	489	7	234.094	369.689	316.006	416.357
sp|Q9Y2X9|ZN281_HUMAN	ZNF281	ZN281_HUMAN Zinc finger protein 281	393	7	103.386	149.56	106.786	150.326
sp|Q05519|SRS11_HUMAN	SRSF11	SRS11_HUMAN Serine/arginine-rich splicing factor 11	276	7	578.26	687.204	346.553	629.458
sp|P46087-4|NOP2_HUMAN	NOP2	NOP2_HUMAN Isoform 4 of Putative ribosomal RNA methyltransferase NOP2	814	9	224.915	541.818	495.755	483.656
sp|Q9UM13|APC10_HUMAN	ANAPC10	APC10_HUMAN Anaphase-promoting complex subunit 10	1348	2	97.8943	142.661	115.034	159.772
sp|Q92841|DDX17_HUMAN	DDX17	DDX17_HUMAN Probable ATP-dependent RNA helicase DDX17	343	21	578.736	940.152	786.847	987.019
sp|Q03252|LMNB2_HUMAN	LMNB2	LMNB2_HUMAN Lamin-B2	85	18	635.476	1668.75	1776.55	1727.34
sp|Q4VC05-2|BCL7A_HUMAN	BCL7A	BCL7A_HUMAN Isoform 2 of B-cell CLL/lymphoma 7 protein family member A	1177	3	66.806	89.1773	66.7502	98.2076
sp|Q9BZI7|REN3B_HUMAN	UPF3B	REN3B_HUMAN Regulator of nonsense transcripts 3B	1264	2	34.9347	39.4363	24.2478	43.1802
sp|Q9UH99-2|SUN2_HUMAN	SUN2	SUN2_HUMAN Isoform 2 of SUN domain-containing protein 2	135	4	48.7679	72.0129	60.3542	80.1899
sp|P42356|PI4KA_HUMAN	PI4KA	PI4KA_HUMAN Phosphatidylinositol 4-kinase alpha	1146	2	29.3644	43.5095	30.9917	40.5325
sp|P78316|NOP14_HUMAN	NOP14	NOP14_HUMAN Nucleolar protein 14	336	14	337.494	555.858	442.535	526.276
sp|Q9UL03|INT6_HUMAN	INTS6	INT6_HUMAN Integrator complex subunit 6	520	2	35.1453	49.9823	32.8875	44.3854
sp|O94832|MYO1D_HUMAN	MYO1D	MYO1D_HUMAN Unconventional myosin-Id	650	4	103.942	198.461	179.011	193.437
sp|P24534|EF1B_HUMAN	EEF1B2	EF1B_HUMAN Elongation factor 1-beta	1083	2	29.9672	39.4176	28.7934	41.8339
sp|Q12824|SNF5_HUMAN	SMARCB1	SNF5_HUMAN SWI/SNF-related matrix-associated actin-dependent regulator of chromatin subfamily B member 1	382	4	78.0022	109.153	82.4369	112.69
sp|Q12888-2|TP53B_HUMAN	TP53BP1	TP53B_HUMAN Isoform 2 of Tumor suppressor p53-binding protein 1	623	4	52.0562	66.896	53.2578	78.6411
sp|Q03111|ENL_HUMAN	MLLT1	ENL_HUMAN Protein ENL	450	2	42.173	56.2523	45.2967	64.5602
sp|Q86WX3|AROS_HUMAN	RPS19BP1	AROS_HUMAN Active regulator of SIRT1	134	3	52.613	94.4776	93.7385	107.169
sp|Q8NAF0|ZN579_HUMAN	ZNF579	ZN579_HUMAN Zinc finger protein 579	137	3	34.3678	48.0681	45.9112	62.2114
sp|O95232|LC7L3_HUMAN	LUC7L3	LC7L3_HUMAN Luc7-like protein 3	421	13	937.077	1164.45	804.582	1222.48
sp|O95831|AIFM1_HUMAN	AIFM1	AIFM1_HUMAN Apoptosis-inducing factor 1, mitochondrial	270	7	187.453	259.24	260.124	354.072
sp|P62854|RS26_HUMAN	RPS26	RS26_HUMAN 40S ribosomal protein S26	572	3	61.6574	93.1812	65.3172	79.6566
sp|P42285|SK2L2_HUMAN	SKIV2L2	SK2L2_HUMAN Superkiller viralicidic activity 2-like 2	788	7	173.628	239.689	228.396	307.103
sp|P18583-9|SON_HUMAN	SON	SON_HUMAN Isoform I of Protein SON	199	19	385	627.312	554.548	649.752
sp|Q9UHX1-2|PUF60_HUMAN	PUF60	PUF60_HUMAN Isoform 2 of Poly(U)-binding-splicing factor PUF60	371	16	1169.44	1213.8	589.583	1175.8
sp|Q99590|SCAFB_HUMAN	SCAF11	SCAFB_HUMAN Protein SCAF11	960	7	254.566	345.821	266.89	361.001
sp|P46776|RL27A_HUMAN	RPL27A	RL27A_HUMAN 60S ribosomal protein L27a	1402	2	63.9821	115.675	89.7626	92.6335
sp|O43684|BUB3_HUMAN	BUB3	BUB3_HUMAN Mitotic checkpoint protein BUB3	1230	2	125.209	179.676	145.155	186.638
sp|P35637|FUS_HUMAN	FUS	FUS_HUMAN RNA-binding protein FUS	43	4	70.4989	82.7208	107.885	158.682
sp|P06753-5|TPM3_HUMAN	TPM3	TPM3_HUMAN Isoform 5 of Tropomyosin alpha-3 chain	870	3	128.843	196.393	184.198	226.379
sp|P39019|RS19_HUMAN	RPS19	RS19_HUMAN 40S ribosomal protein S19	250	4	78.8747	123.67	135.037	165.1
sp|Q14739|LBR_HUMAN	LBR	LBR_HUMAN Lamin-B receptor	544	7	176.413	281.558	266.839	316.195
sp|Q8N8A6|DDX51_HUMAN	DDX51	DDX51_HUMAN ATP-dependent RNA helicase DDX51	830	4	64.4259	93.313	87.164	110.014
sp|P61978-3|HNRPK_HUMAN	HNRNPK	HNRPK_HUMAN Isoform 3 of Heterogeneous nuclear ribonucleoprotein K	577	18	774.117	968.352	779.29	1111.59
sp|P49790|NU153_HUMAN	NUP153	NU153_HUMAN Nuclear pore complex protein Nup153	937	3	56.953	86.2684	63.1114	74.3634
sp|Q9BVI4|NOC4L_HUMAN	NOC4L	NOC4L_HUMAN Nucleolar complex protein 4 homolog	143	11	258.117	342.664	278.409	374.634
sp|P04637|P53_HUMAN	TP53	P53_HUMAN Cellular tumor antigen p53	294	9	183.866	204.714	142.489	230.408
sp|Q9Y4W6|AFG32_HUMAN	AFG3L2	AFG32_HUMAN AFG3-like protein 2	973	2	26.7886	34.0743	31.3493	43.3797
sp|Q96HW7|INT4_HUMAN	INTS4	INT4_HUMAN Integrator complex subunit 4	379	6	61.8241	107.508	95.6651	102.304
sp|O75529|TAF5L_HUMAN	TAF5L	TAF5L_HUMAN TAF5-like RNA polymerase II p300/CBP-associated factor-associated factor 65 kDa subunit 5L	668	3	64.4507	89.8955	80.8716	103.413
sp|Q14966|ZN638_HUMAN	ZNF638	ZN638_HUMAN Zinc finger protein 638	30	11	192.319	297.095	268.124	315.276
sp|Q15906-2|VPS72_HUMAN	VPS72	VPS72_HUMAN Isoform 2 of Vacuolar protein sorting-associated protein 72 homolog	281	2	23.7251	39.617	42.5613	48.5221
sp|Q92499|DDX1_HUMAN	DDX1	DDX1_HUMAN ATP-dependent RNA helicase DDX1	608	3	85.726	116.698	97.1737	126.214
sp|Q7RTV0|PHF5A_HUMAN	PHF5A	PHF5A_HUMAN PHD finger-like domain-containing protein 5A	1151	2	137.629	151.257	118.881	189.197
sp|Q15047|SETB1_HUMAN	SETDB1	SETB1_HUMAN Histone-lysine N-methyltransferase SETDB1	1036	3	50.0272	67.316	55.2671	72.1257
sp|Q7L014|DDX46_HUMAN	DDX46	DDX46_HUMAN Probable ATP-dependent RNA helicase DDX46	263	17	1231.51	1237.14	678.763	1292.45
sp|Q08211|DHX9_HUMAN	DHX9	DHX9_HUMAN ATP-dependent RNA helicase A	145	16	432.511	655.295	604.008	717.132
sp|P62937|PPIA_HUMAN	PPIA	PPIA_HUMAN Peptidyl-prolyl cis-trans isomerase A	776	6	245.051	294.601	239.709	347.067
sp|Q9NRL2|BAZ1A_HUMAN	BAZ1A	BAZ1A_HUMAN Bromodomain adjacent to zinc finger domain protein 1A	345	18	443.957	623.08	543.921	680.181
sp|Q13601|KRR1_HUMAN	KRR1	KRR1_HUMAN KRR1 small subunit processome component homolog	910	2	59.3557	104.81	110.064	118.655
sp|P07900-2|HS90A_HUMAN	HSP90AA1	HS90A_HUMAN Isoform 2 of Heat shock protein HSP 90-alpha	629	9	130.692	201.019	187.161	217.74
sp|Q8NC56|LEMD2_HUMAN	LEMD2	LEMD2_HUMAN LEM domain-containing protein 2	419	2	24.6615	31.7447	27.1251	36.1743
sp|P20700|LMNB1_HUMAN	LMNB1	LMNB1_HUMAN Lamin-B1	85	33	836.583	2722.13	3261.13	2637.57
sp|Q9Y5S9|RBM8A_HUMAN	RBM8A	RBM8A_HUMAN RNA-binding protein 8A	913	5	162.198	237.622	238.145	285.519
sp|O95347|SMC2_HUMAN	SMC2	SMC2_HUMAN Structural maintenance of chromosomes protein 2	288	17	436.755	524.591	441.263	622.628
sp|Q8WXA9-2|SREK1_HUMAN	SREK1	SREK1_HUMAN Isoform 2 of Splicing regulatory glutamine/lysine-rich protein 1	703	2	239.04	270.958	173.197	266.697
sp|Q13363|CTBP1_HUMAN	CTBP1	CTBP1_HUMAN C-terminal-binding protein 1	998	3	57.6007	83.5412	80.5268	96.4201
sp|Q8TA86|RP9_HUMAN	RP9	RP9_HUMAN Retinitis pigmentosa 9 protein	1065	2	154.151	198.26	146.197	192.754
sp|Q9ULR0-1|ISY1_HUMAN	ISY1	ISY1_HUMAN Isoform 2 of Pre-mRNA-splicing factor ISY1 homolog	805	2	66.0972	99.0785	87.4821	100.293
tr|F8W7C6|F8W7C6_HUMAN	RPL10	F8W7C6_HUMAN 60S ribosomal protein L10	948	4	107.16	158.547	144.111	167.56
sp|Q5T8P6|RBM26_HUMAN	RBM26	RBM26_HUMAN RNA-binding protein 26	812	5	107.942	152.199	114.51	136.474
sp|Q13242|SRSF9_HUMAN	SRSF9	SRSF9_HUMAN Serine/arginine-rich splicing factor 9	459	5	243.799	369.822	389.184	451.06
sp|Q92974|ARHG2_HUMAN	ARHGEF2	ARHG2_HUMAN Rho guanine nucleotide exchange factor 2	182	2	48.7464	90.8303	99.7245	101.591
sp|O14981|BTAF1_HUMAN	BTAF1	BTAF1_HUMAN TATA-binding protein-associated factor 172	108	3	34.7457	40.7746	33.9849	48.1026
sp|P09874|PARP1_HUMAN	PARP1	PARP1_HUMAN Poly [ADP-ribose] polymerase 1	148	23	1105.69	1626.78	1484.91	1718.53
sp|P30876|RPB2_HUMAN	POLR2B	RPB2_HUMAN DNA-directed RNA polymerase II subunit RPB2	220	5	111.986	134.706	126.415	173.086
sp|P10599|THIO_HUMAN	TXN	THIO_HUMAN Thioredoxin	1178	4	315.933	382.428	269.655	372.192
sp|P49792|RBP2_HUMAN	RANBP2	RBP2_HUMAN E3 SUMO-protein ligase RanBP2	337	20	384.121	592.866	633.894	711.821
sp|P46100|ATRX_HUMAN	ATRX	ATRX_HUMAN Transcriptional regulator ATRX	223	4	152.769	202.874	177.068	217.738
sp|Q12874|SF3A3_HUMAN	SF3A3	SF3A3_HUMAN Splicing factor 3A subunit 3	829	6	198.077	244.476	188.22	247.693
sp|P07199|CENPB_HUMAN	CENPB	CENPB_HUMAN Major centromere autoantigen B	1078	5	49.1356	75.5931	73.1553	79.9168
sp|Q5JTH9|RRP12_HUMAN	RRP12	RRP12_HUMAN RRP12-like protein	300	5	171.316	268.934	244.449	259.769
sp|Q14126|DSG2_HUMAN	DSG2	DSG2_HUMAN Desmoglein-2	600	4	89.7387	118.579	95.3388	116.372
sp|Q15365|PCBP1_HUMAN	PCBP1	PCBP1_HUMAN Poly(rC)-binding protein 1	157	5	145.851	186.983	150.213	188.22
sp|P26599-3|PTBP1_HUMAN	PTBP1	PTBP1_HUMAN Isoform 3 of Polypyrimidine tract-binding protein 1	351	4	275.273	343.659	298.287	383.027
sp|P62829|RL23_HUMAN	RPL23	RL23_HUMAN 60S ribosomal protein L23	545	4	247.45	338.128	301.374	355.818
sp|P49916|DNLI3_HUMAN	LIG3	DNLI3_HUMAN DNA ligase 3	714	4	130.946	164.972	155.596	196.977
sp|Q16629|SRSF7_HUMAN	SRSF7	SRSF7_HUMAN Serine/arginine-rich splicing factor 7	163	4	87.858	124.198	113.178	129.685
sp|Q9HCK8|CHD8_HUMAN	CHD8	CHD8_HUMAN Chromodomain-helicase-DNA-binding protein 8	160	5	88.6235	108.581	104.787	135.614
sp|Q9UBD5|ORC3_HUMAN	ORC3	ORC3_HUMAN Origin recognition complex subunit 3	439	9	330.625	428.937	405.778	499.506
sp|P50402|EMD_HUMAN	EMD	EMD_HUMAN Emerin	1098	3	83.004	115.79	94.6605	107.997
sp|Q8NEY8-2|PPHLN_HUMAN	PPHLN1	PPHLN_HUMAN Isoform 2 of Periphilin-1	654	3	68.2553	92.4845	103.925	124.343
sp|Q8NE71|ABCF1_HUMAN	ABCF1	ABCF1_HUMAN ATP-binding cassette sub-family F member 1	413	2	56.8764	80.6198	77.9286	89.1403
sp|P25205|MCM3_HUMAN	MCM3	MCM3_HUMAN DNA replication licensing factor MCM3	342	18	714.737	921.976	922.73	1139.53
sp|P01023|A2MG_HUMAN	A2M	A2MG_HUMAN Alpha-2-macroglobulin	1265	3	102.143	127.104	116.628	147.945
sp|Q8IVH2|FOXP4_HUMAN	FOXP4	FOXP4_HUMAN Forkhead box protein P4	583	2	43.2498	60.0485	57.2524	66.0175
sp|Q75QN2|INT8_HUMAN	INTS8	INT8_HUMAN Integrator complex subunit 8	234	2	19.1709	20.413	16.1505	23.7792
sp|P49458|SRP09_HUMAN	SRP9	SRP09_HUMAN Signal recognition particle 9 kDa protein	1288	2	140.885	165.791	142.177	187.357
sp|O95619|YETS4_HUMAN	YEATS4	YETS4_HUMAN YEATS domain-containing protein 4	1251	2	33.81	50.4138	51.3006	55.6999
sp|P14866|HNRPL_HUMAN	HNRNPL	HNRPL_HUMAN Heterogeneous nuclear ribonucleoprotein L	958	9	528.059	641.028	560.716	714.227
sp|Q14204|DYHC1_HUMAN	DYNC1H1	DYHC1_HUMAN Cytoplasmic dynein 1 heavy chain 1	268	5	56.1255	85.8339	81.0077	84.5633
sp|P38919|IF4A3_HUMAN	EIF4A3	IF4A3_HUMAN Eukaryotic initiation factor 4A-III	418	18	650.752	893.172	832.092	948.879
sp|Q8WYP5-2|ELYS_HUMAN	AHCTF1	ELYS_HUMAN Isoform 2 of Protein ELYS	57	13	212.566	314.255	301.159	323.804
sp|Q9Y383|LC7L2_HUMAN	LUC7L2	LC7L2_HUMAN Putative RNA-binding protein Luc7-like 2	113	8	652.964	899.681	745.155	835.522
sp|O60762|DPM1_HUMAN	DPM1	DPM1_HUMAN Dolichol-phosphate mannosyltransferase	659	3	103.694	143.894	133.475	150.209
sp|Q9BUQ8|DDX23_HUMAN	DDX23	DDX23_HUMAN Probable ATP-dependent RNA helicase DDX23	366	18	588.997	757.266	678.205	811.536
sp|Q14669-3|TRIPC_HUMAN	TRIP12	TRIPC_HUMAN Isoform 3 of E3 ubiquitin-protein ligase TRIP12	488	6	117.561	144.606	125.031	155.514
sp|Q9P2E9|RRBP1_HUMAN	RRBP1	RRBP1_HUMAN Ribosome-binding protein 1	470	4	189.889	284.213	239.077	245.553
sp|O75323|NIPS2_HUMAN	GBAS	NIPS2_HUMAN Protein NipSnap homolog 2	468	2	91.7041	128.209	114.195	125.954
sp|Q9H0M0|WWP1_HUMAN	WWP1	WWP1_HUMAN NEDD4-like E3 ubiquitin-protein ligase WWP1	1015	6	189.994	523.359	741.674	625.491
sp|P51991|ROA3_HUMAN	HNRNPA3	ROA3_HUMAN Heterogeneous nuclear ribonucleoprotein A3	678	5	241.724	331.814	313.777	353.084
sp|Q9UMS4|PRP19_HUMAN	PRPF19	PRP19_HUMAN Pre-mRNA-processing factor 19	692	9	559.976	645.977	555.482	718.979
sp|P24941|CDK2_HUMAN	CDK2	CDK2_HUMAN Cyclin-dependent kinase 2	271	3	71.9367	79.0625	80.7909	107.758
sp|Q9BWJ5|SF3B5_HUMAN	SF3B5	SF3B5_HUMAN Splicing factor 3B subunit 5	1472	3	232.825	230.419	154.719	243.011
sp|Q07955-2|SRSF1_HUMAN	SRSF1	SRSF1_HUMAN Isoform ASF-2 of Serine/arginine-rich splicing factor 1	462	12	503.887	684.492	708.677	796.376
sp|Q9BU76|MMTA2_HUMAN	MMTAG2	MMTA2_HUMAN Multiple myeloma tumor-associated protein 2	737	2	78.114	102.236	104.126	120.317
sp|Q8NDX6|ZN740_HUMAN	ZNF740	ZN740_HUMAN Zinc finger protein 740	1071	3	81.4668	103.489	82.6662	96.9258
sp|Q02543|RL18A_HUMAN	RPL18A	RL18A_HUMAN 60S ribosomal protein L18a	226	3	81.3245	120.037	108.551	111.57
sp|P62424|RL7A_HUMAN	RPL7A	RL7A_HUMAN 60S ribosomal protein L7a	218	8	318.397	462.817	451.926	476.183
sp|Q9NZI7|UBIP1_HUMAN	UBP1	UBIP1_HUMAN Upstream-binding protein 1	333	5	86.0177	107.082	97.6747	116.546
sp|Q96MU7|YTDC1_HUMAN	YTHDC1	YTDC1_HUMAN YTH domain-containing protein 1	1090	3	131.507	173.801	170.812	192.377
sp|Q07020|RL18_HUMAN	RPL18	RL18_HUMAN 60S ribosomal protein L18	1118	4	135.725	196.138	191.686	200.413
sp|Q9Y3E1|HDGR3_HUMAN	HDGFRP3	HDGR3_HUMAN Hepatoma-derived growth factor-related protein 3	1086	2	40.5172	57.1839	79.5671	88.0651
sp|P82914|RT15_HUMAN	MRPS15	RT15_HUMAN 28S ribosomal protein S15, mitochondrial	3	4	54.2075	77.7974	86.3066	92.0237
sp|P62891|RL39_HUMAN	RPL39	RL39_HUMAN 60S ribosomal protein L39	1327	2	37.876	44.5836	37.2039	46.0494
sp|Q14978-2|NOLC1_HUMAN	NOLC1	NOLC1_HUMAN Isoform Beta of Nucleolar and coiled-body phosphoprotein 1	51	8	534.055	638.363	510.15	619.839
sp|Q9NTJ3|SMC4_HUMAN	SMC4	SMC4_HUMAN Structural maintenance of chromosomes protein 4	318	16	454.16	538.322	542.647	662.11
sp|P07305|H10_HUMAN	H1F0	H10_HUMAN Histone H1.0	1057	2	206.041	847.181	1050.23	664.523
sp|O75494|SRS10_HUMAN	SRSF10	SRS10_HUMAN Serine/arginine-rich splicing factor 10	460	8	187.92	262.803	266.775	284.077
sp|P62906|RL10A_HUMAN	RPL10A	RL10A_HUMAN 60S ribosomal protein L10a	427	3	105.301	149.189	147.399	154.527
sp|Q14694-2|UBP10_HUMAN	USP10	UBP10_HUMAN Isoform 2 of Ubiquitin carboxyl-terminal hydrolase 10	1080	2	17.3593	26.9002	27.9486	27.4745
sp|Q5T5X7|BEND3_HUMAN	BEND3	BEND3_HUMAN BEN domain-containing protein 3	322	5	92.6866	107.022	95.8719	119.078
sp|P12270|TPR_HUMAN	TPR	TPR_HUMAN Nucleoprotein TPR	241	4	86.2253	136.19	151.256	148.372
sp|Q96ME7|ZN512_HUMAN	ZNF512	ZN512_HUMAN Zinc finger protein 512	187	3	79.4975	168.027	193.595	158.768
sp|Q7L4I2|RSRC2_HUMAN	RSRC2	RSRC2_HUMAN Arginine/serine-rich coiled-coil protein 2	534	5	340.865	444.814	367.496	402.807
sp|Q5BKY9|F133B_HUMAN	FAM133B	F133B_HUMAN Protein FAM133B	253	2	161.602	214.767	185.91	201.039
sp|Q8N5F7|NKAP_HUMAN	NKAP	NKAP_HUMAN NF-kappa-B-activating protein	126	2	36.7442	52.7065	56.6647	58.7341
sp|O43463|SUV91_HUMAN	SUV39H1	SUV91_HUMAN Histone-lysine N-methyltransferase SUV39H1	180	34	436.807	416.678	296.603	457.502
sp|Q9Y5L4|TIM13_HUMAN	TIMM13	TIM13_HUMAN Mitochondrial import inner membrane translocase subunit Tim13	1175	2	46.432	54.1821	55.3441	67.0595
sp|Q13573|SNW1_HUMAN	SNW1	SNW1_HUMAN SNW domain-containing protein 1	573	7	292.517	410.771	393.398	404.506
sp|Q9UPW6|SATB2_HUMAN	SATB2	SATB2_HUMAN DNA-binding protein SATB2	59	4	177.296	210.801	177.452	209.718
sp|Q8TDD1-2|DDX54_HUMAN	DDX54	DDX54_HUMAN Isoform 2 of ATP-dependent RNA helicase DDX54	733	2	61.4771	90.8321	81.8493	78.8925
sp|Q9BZE4|NOG1_HUMAN	GTPBP4	NOG1_HUMAN Nucleolar GTP-binding protein 1	852	6	208.244	337.916	359.223	334.018
sp|Q96T58|MINT_HUMAN	SPEN	MINT_HUMAN Msx2-interacting protein	950	7	177.556	195.458	177.945	224.988
sp|Q5VTE0|EF1A3_HUMAN	EEF1A1P5	EF1A3_HUMAN Putative elongation factor 1-alpha-like 3	537	17	562.144	711.171	705.083	785.519
sp|Q9BVP2|GNL3_HUMAN	GNL3	GNL3_HUMAN Guanine nucleotide-binding protein-like 3	560	10	389.798	549.934	577.428	585.545
sp|Q9Y3B7|RM11_HUMAN	MRPL11	RM11_HUMAN 39S ribosomal protein L11, mitochondrial	203	2	31.3918	41.7415	41.3689	43.6519
sp|O43929|ORC4_HUMAN	ORC4	ORC4_HUMAN Origin recognition complex subunit 4	162	5	104.868	117.222	115.126	140.909
sp|P33992|MCM5_HUMAN	MCM5	MCM5_HUMAN DNA replication licensing factor MCM5	202	20	832.458	1127.4	1206.72	1255.77
sp|Q9UGU5|HMGX4_HUMAN	HMGXB4	HMGX4_HUMAN HMG domain-containing protein 4	117	4	125.47	125.468	121.109	162.657
sp|Q8IXK0-5|PHC2_HUMAN	PHC2	PHC2_HUMAN Isoform 5 of Polyhomeotic-like protein 2	584	3	108.736	135.883	129.413	142.234
sp|Q8IWX8|CHERP_HUMAN	CHERP	CHERP_HUMAN Calcium homeostasis endoplasmic reticulum protein	808	9	435.719	547.042	531.489	580.314
sp|Q13595|TRA2A_HUMAN	TRA2A	TRA2A_HUMAN Transformer-2 protein homolog alpha	327	3	117.55	136.763	143.358	166.733
sp|Q9NXE4-2|NSMA3_HUMAN	SMPD4	NSMA3_HUMAN Isoform 2 of Sphingomyelin phosphodiesterase 4	858	9	148.96	173.945	173.925	201.633
sp|Q15393|SF3B3_HUMAN	SF3B3	SF3B3_HUMAN Splicing factor 3B subunit 3	207	26	1558.02	1458.68	1210.19	1760.84
sp|Q13769|THOC5_HUMAN	THOC5	THOC5_HUMAN THO complex subunit 5 homolog	660	3	74.7636	86.4329	95.7089	111.79
sp|Q9P013|CWC15_HUMAN	CWC15	CWC15_HUMAN Spliceosome-associated protein CWC15 homolog	989	2	81.6439	116.863	117.859	114.525
sp|Q96A72|MGN2_HUMAN	MAGOHB	MGN2_HUMAN Protein mago nashi homolog 2	711	6	261.991	337.996	366.917	391.395
sp|Q96EY1|DNJA3_HUMAN	DNAJA3	DNJA3_HUMAN DnaJ homolog subfamily A member 3, mitochondrial	525	5	106.384	106.681	90.2789	121.345
sp|Q15269|PWP2_HUMAN	PWP2	PWP2_HUMAN Periodic tryptophan protein 2 homolog	215	12	287	362.699	400.731	434.695
sp|Q8N201|INT1_HUMAN	INTS1	INT1_HUMAN Integrator complex subunit 1	818	10	95.981	119.859	117.671	127.278
sp|Q9NVI7-2|ATD3A_HUMAN	ATAD3A	ATD3A_HUMAN Isoform 2 of ATPase family AAA domain-containing protein 3A	416	6	117.243	164.959	166.738	163.301
sp|Q9BWF3|RBM4_HUMAN	RBM4	RBM4_HUMAN RNA-binding protein 4	367	4	117.937	169.507	198.595	195.8
sp|P51610-4|HCFC1_HUMAN	HCFC1	HCFC1_HUMAN Isoform 4 of Host cell factor 1	599	4	63.0348	75.1628	71.8201	80.3203
sp|Q9Y230|RUVB2_HUMAN	RUVBL2	RUVB2_HUMAN RuvB-like 2	42	22	679.819	766.572	777.581	911.721
sp|Q9H2H8-2|PPIL3_HUMAN	PPIL3	PPIL3_HUMAN Isoform 2 of Peptidyl-prolyl cis-trans isomerase-like 3	1157	3	70.3643	90.6955	95.3557	100.029
sp|Q96JM3|CHAP1_HUMAN	CHAMP1	CHAP1_HUMAN Chromosome alignment-maintaining phosphoprotein 1	166	18	451.074	598.931	569.266	574.75
sp|O15164|TIF1A_HUMAN	TRIM24	TIF1A_HUMAN Transcription intermediary factor 1-alpha	655	3	59.365	67.1334	60.3523	70.3687
tr|H3BU53|H3BU53_HUMAN	MGA	H3BU53_HUMAN MAX gene-associated protein (Fragment)	173	2	28.0269	25.009	27.7405	39.0184
sp|P17844|DDX5_HUMAN	DDX5	DDX5_HUMAN Probable ATP-dependent RNA helicase DDX5	343	16	491.905	680.17	744.021	736.863
sp|P62995|TRA2B_HUMAN	TRA2B	TRA2B_HUMAN Transformer-2 protein homolog beta	327	6	193.364	254.965	284.864	293.324
sp|P62753|RS6_HUMAN	RPS6	RS6_HUMAN 40S ribosomal protein S6	568	7	255.103	314.653	305.814	328.264
sp|Q13526|PIN1_HUMAN	PIN1	PIN1_HUMAN Peptidyl-prolyl cis-trans isomerase NIMA-interacting 1	730	2	43.3268	48.0333	44.6649	52.7593
sp|Q9H583|HEAT1_HUMAN	HEATR1	HEAT1_HUMAN HEAT repeat-containing protein 1	509	11	274.85	387.987	413.836	400.323
sp|P16615|AT2A2_HUMAN	ATP2A2	AT2A2_HUMAN Sarcoplasmic/endoplasmic reticulum calcium ATPase 2	760	3	50.3914	64.5784	65.6401	67.6959
sp|Q9H334|FOXP1_HUMAN	FOXP1	FOXP1_HUMAN Forkhead box protein P1	1134	2	42.5048	46.9283	43.6936	51.2237
sp|Q9H000|MKRN2_HUMAN	MKRN2	MKRN2_HUMAN Probable E3 ubiquitin-protein ligase makorin-2	1238	2	25.6812	30.2201	28.6235	31.4272
sp|O60306|AQR_HUMAN	AQR	AQR_HUMAN Intron-binding protein aquarius	457	7	192.97	219.509	246.448	277.192
sp|P35249|RFC4_HUMAN	RFC4	RFC4_HUMAN Replication factor C subunit 4	245	6	271.719	352.344	420.899	429.72
sp|P49454|CENPF_HUMAN	CENPF	CENPF_HUMAN Centromere protein F	639	16	320.497	315.423	300.769	386.008
sp|P46977|STT3A_HUMAN	STT3A	STT3A_HUMAN Dolichyl-diphosphooligosaccharide--protein glycosyltransferase subunit STT3A	512	3	48.8358	58.6428	68.2707	73.5305
sp|P14868|SYDC_HUMAN	DARS	SYDC_HUMAN Aspartate--tRNA ligase, cytoplasmic	690	4	94.7358	106.504	105.072	118.932
sp|P11474|ERR1_HUMAN	ESRRA	ERR1_HUMAN Steroid hormone receptor ERR1	695	5	63.0754	108.965	134.082	113.136
sp|Q12830|BPTF_HUMAN	BPTF	BPTF_HUMAN Nucleosome-remodeling factor subunit BPTF	347	22	889.58	989.086	1011.75	1151
sp|Q09161|NCBP1_HUMAN	NCBP1	NCBP1_HUMAN Nuclear cap-binding protein subunit 1	330	4	109.48	106.289	110.481	139.796
sp|P41567|EIF1_HUMAN	EIF1	EIF1_HUMAN Eukaryotic translation initiation factor 1	980	2	62.0814	65.5279	58.3116	68.7895
sp|Q86WJ1|CHD1L_HUMAN	CHD1L	CHD1L_HUMAN Chromodomain-helicase-DNA-binding protein 1-like	153	10	517.705	566.053	553.861	629.056
sp|P54136|SYRC_HUMAN	RARS	SYRC_HUMAN Arginine--tRNA ligase, cytoplasmic	88	2	48.4035	48.5814	53.898	65.403
sp|Q9H1A4|APC1_HUMAN	ANAPC1	APC1_HUMAN Anaphase-promoting complex subunit 1	454	15	434.905	492.234	560.087	616.053
sp|P28288|ABCD3_HUMAN	ABCD3	ABCD3_HUMAN ATP-binding cassette sub-family D member 3	630	5	107.571	125.657	120.327	127.895
sp|P50914|RL14_HUMAN	RPL14	RL14_HUMAN 60S ribosomal protein L14	1243	3	93.5345	115.078	116.067	117.745
sp|P84103|SRSF3_HUMAN	SRSF3	SRSF3_HUMAN Serine/arginine-rich splicing factor 3	163	4	241.137	302.597	316.156	315.939
sp|Q9UPT8|ZC3H4_HUMAN	ZC3H4	ZC3H4_HUMAN Zinc finger CCCH domain-containing protein 4	728	3	171.586	174.555	159.199	192.276
sp|O75400|PR40A_HUMAN	PRPF40A	PR40A_HUMAN Pre-mRNA-processing factor 40 homolog A	637	18	888.629	1151.8	1275.77	1247.96
sp|Q9P0L0-2|VAPA_HUMAN	VAPA	VAPA_HUMAN Isoform 2 of Vesicle-associated membrane protein-associated protein A	1032	3	64.5652	72.045	75.9919	83.2079
sp|Q15637-5|SF01_HUMAN	SF1	SF01_HUMAN Isoform 5 of Splicing factor 1	445	3	43.6365	50.4133	49.5958	52.2648
sp|P04075-2|ALDOA_HUMAN	ALDOA	ALDOA_HUMAN Isoform 2 of Fructose-bisphosphate aldolase A	524	2	41.5539	43.7899	46.9821	53.3611
sp|Q5QJE6|TDIF2_HUMAN	DNTTIP2	TDIF2_HUMAN Deoxynucleotidyltransferase terminal-interacting protein 2	381	11	231.584	321.62	369.25	337.607
sp|Q6P2Q9|PRP8_HUMAN	PRPF8	PRP8_HUMAN Pre-mRNA-processing-splicing factor 8	80	71	2690.74	3062.95	3097.24	3276.9
sp|P45973|CBX5_HUMAN	CBX5	CBX5_HUMAN Chromobox protein homolog 5	647	9	128.952	185.814	241.225	219.528
sp|Q9HCS7|SYF1_HUMAN	XAB2	SYF1_HUMAN Pre-mRNA-splicing factor SYF1	25	4	94.9775	96.5774	106.049	123.388
sp|Q9UGL1-2|KDM5B_HUMAN	KDM5B	KDM5B_HUMAN Isoform 2 of Lysine-specific demethylase 5B	111	5	70.1594	72.0123	83.0565	94.7045
sp|Q96PK6|RBM14_HUMAN	RBM14	RBM14_HUMAN RNA-binding protein 14	367	10	134.903	147.103	163.375	177.37
sp|O75934|SPF27_HUMAN	BCAS2	SPF27_HUMAN Pre-mRNA-splicing factor SPF27	685	3	143.587	170.953	182.696	182.805
sp|Q9Y3B4|PM14_HUMAN	SF3B14	PM14_HUMAN Pre-mRNA branch site protein p14	1049	2	148.184	146.445	109.294	132.628
sp|Q9GZN1|ARP6_HUMAN	ACTR6	ARP6_HUMAN Actin-related protein 6	1210	2	51.5964	60.0635	69.0071	70.2207
sp|Q15717|ELAV1_HUMAN	ELAVL1	ELAV1_HUMAN ELAV-like protein 1	666	6	231.346	260.85	285.761	297.498
sp|Q5JTV8|TOIP1_HUMAN	TOR1AIP1	TOIP1_HUMAN Torsin-1A-interacting protein 1	1135	2	36.879	45.7571	39.4797	36.6698
sp|O75643|U520_HUMAN	SNRNP200	U520_HUMAN U5 small nuclear ribonucleoprotein 200 kDa helicase	94	64	2742.19	3008.54	3068.39	3262.01
sp|Q9UNX4|WDR3_HUMAN	WDR3	WDR3_HUMAN WD repeat-containing protein 3	649	13	387.271	446.463	544.563	557.375
sp|O94874|UFL1_HUMAN	UFL1	UFL1_HUMAN E3 UFM1-protein ligase 1	359	2	49.7726	45.1349	45.4352	57.3955
tr|E7EQT4|E7EQT4_HUMAN	ACIN1	E7EQT4_HUMAN Apoptotic chromatin condensation inducer in the nucleus	356	17	968.004	943.341	767.589	924.166
sp|O60287|NPA1P_HUMAN	URB1	NPA1P_HUMAN Nucleolar pre-ribosomal-associated protein 1	357	3	49.7177	59.8669	65.2353	63.7862
sp|Q96EY7|PTCD3_HUMAN	PTCD3	PTCD3_HUMAN Pentatricopeptide repeat domain-containing protein 3, mitochondrial	1345	2	55.843	62.2442	60.2929	62.3912
sp|Q9Y5B9|SP16H_HUMAN	SUPT16H	SP16H_HUMAN FACT complex subunit SPT16	66	13	710.738	663.698	640.426	782.201
sp|Q99459|CDC5L_HUMAN	CDC5L	CDC5L_HUMAN Cell division cycle 5-like protein	354	8	311.684	370.685	443.369	437.272
sp|O00541|PESC_HUMAN	PES1	PESC_HUMAN Pescadillo homolog	1166	3	137.52	187.316	197.75	171.34
sp|P62314|SMD1_HUMAN	SNRPD1	SMD1_HUMAN Small nuclear ribonucleoprotein Sm D1	839	4	110.428	124.477	110.828	111.92
sp|P38432|COIL_HUMAN	COIL	COIL_HUMAN Coilin	440	2	68.3703	131.851	184.779	138.273
sp|P19474|RO52_HUMAN	TRIM21	RO52_HUMAN E3 ubiquitin-protein ligase TRIM21	548	22	753.607	1064.4	1418.83	1253.53
sp|O75190|DNJB6_HUMAN	DNAJB6	DNJB6_HUMAN DnaJ homolog subfamily B member 6	614	6	240.242	261.496	272.496	285.504
sp|O95758-4|PTBP3_HUMAN	PTBP3	PTBP3_HUMAN Isoform 4 of Polypyrimidine tract-binding protein 3	351	2	78.511	84.0025	83.1898	88.2971
sp|P55084|ECHB_HUMAN	HADHB	ECHB_HUMAN Trifunctional enzyme subunit beta, mitochondrial	52	5	223.408	214.987	210.444	246.834
sp|O15042|SR140_HUMAN	U2SURP	SR140_HUMAN U2 snRNP-associated SURP motif-containing protein	5	13	626.232	785.659	851.587	786.241
sp|P54886|P5CS_HUMAN	ALDH18A1	P5CS_HUMAN Delta-1-pyrroline-5-carboxylate synthase	499	7	392.635	404.386	451.273	492.965
sp|Q8WUM0|NU133_HUMAN	NUP133	NU133_HUMAN Nuclear pore complex protein Nup133	486	7	160.615	280.967	398.113	312.686
sp|Q14781|CBX2_HUMAN	CBX2	CBX2_HUMAN Chromobox protein homolog 2	349	2	93.7291	106.34	110.514	110.502
sp|Q7L0Y3|MRRP1_HUMAN	TRMT10C	MRRP1_HUMAN Mitochondrial ribonuclease P protein 1	893	4	106.922	110.7	135.485	146.496
sp|Q99848|EBP2_HUMAN	EBNA1BP2	EBP2_HUMAN Probable rRNA-processing protein EBP2	429	3	147.473	283.697	363.624	258.444
sp|Q15061|WDR43_HUMAN	WDR43	WDR43_HUMAN WD repeat-containing protein 43	1192	4	107.962	145.127	179.831	159.483
sp|Q8IWA0|WDR75_HUMAN	WDR75	WDR75_HUMAN WD repeat-containing protein 75	1352	3	79.2733	86.9126	100.297	102.577
sp|O15047|SET1A_HUMAN	SETD1A	SET1A_HUMAN Histone-lysine N-methyltransferase SETD1A	751	2	41.6171	41.7727	42.9163	47.3998
sp|Q15287|RNPS1_HUMAN	RNPS1	RNPS1_HUMAN RNA-binding protein with serine-rich domain 1	1063	4	192.877	194.194	192.635	212.302
sp|P83916|CBX1_HUMAN	CBX1	CBX1_HUMAN Chromobox protein homolog 1	635	11	359.868	389.969	454.602	468.473
sp|Q92522|H1X_HUMAN	H1FX	H1X_HUMAN Histone H1x	196	6	268.667	553.867	811.666	583.894
sp|Q9H0S4|DDX47_HUMAN	DDX47	DDX47_HUMAN Probable ATP-dependent RNA helicase DDX47	561	2	45.4682	54.6137	66.0602	62.8398
sp|O60841|IF2P_HUMAN	EIF5B	IF2P_HUMAN Eukaryotic translation initiation factor 5B	767	2	70.249	69.8112	67.151	74.786
sp|P46782|RS5_HUMAN	RPS5	RS5_HUMAN 40S ribosomal protein S5	1045	4	102.48	130.689	117.649	100.463
sp|P14678-3|RSMB_HUMAN	SNRPB	RSMB_HUMAN Isoform SM-B1 of Small nuclear ribonucleoprotein-associated proteins B and B'	994	8	300.688	349.683	335.396	317.412
sp|Q16594|TAF9_HUMAN	TAF9	TAF9_HUMAN Transcription initiation factor TFIID subunit 9	514	2	68.2494	81.9295	103.022	97.565
sp|Q13247|SRSF6_HUMAN	SRSF6	SRSF6_HUMAN Serine/arginine-rich splicing factor 6	456	7	293.275	378.013	434.997	384.863
sp|P02545|LMNA_HUMAN	LMNA	LMNA_HUMAN Prelamin-A/C	85	18	539.491	1390.14	2137.22	1410.69
sp|Q12788|TBL3_HUMAN	TBL3	TBL3_HUMAN Transducin beta-like protein 3	675	5	115.83	128.332	140.487	139.467
sp|O76021|RL1D1_HUMAN	RSL1D1	RL1D1_HUMAN Ribosomal L1 domain-containing protein 1	290	7	440.437	676.234	845.918	660.821
sp|P83881|RL36A_HUMAN	RPL36A	RL36A_HUMAN 60S ribosomal protein L36a	638	3	391.729	407.83	377.024	390.649
sp|Q12872-2|SFSWA_HUMAN	SFSWAP	SFSWA_HUMAN Isoform 2 of Splicing factor, suppressor of white-apricot homolog	683	3	128.57	124.431	141.766	155.882
sp|Q8TF01|PNISR_HUMAN	PNISR	PNISR_HUMAN Arginine/serine-rich protein PNISR	847	2	100.977	95.0389	80.5159	92.3235
sp|Q14498|RBM39_HUMAN	RBM39	RBM39_HUMAN RNA-binding protein 39	9	10	1002.88	934.298	803.399	926.789
sp|P0CW22|RS17L_HUMAN	RPS17L	RS17L_HUMAN 40S ribosomal protein S17-like	609	2	88.3011	86.8605	113.059	120.304
sp|Q99728|BARD1_HUMAN	BARD1	BARD1_HUMAN BRCA1-associated RING domain protein 1	406	5	274.809	283.867	330.349	337.905
sp|Q9NRX1|PNO1_HUMAN	PNO1	PNO1_HUMAN RNA-binding protein PNO1	1100	2	28.3959	31.6415	34.7741	33.154
sp|Q96PU8|QKI_HUMAN	QKI	QKI_HUMAN Protein quaking	908	5	160.445	152.729	151.326	166.996
sp|Q08945|SSRP1_HUMAN	SSRP1	SSRP1_HUMAN FACT complex subunit SSRP1	400	6	301.682	297.984	328.88	348.486
sp|P46778|RL21_HUMAN	RPL21	RL21_HUMAN 60S ribosomal protein L21	832	6	375.286	364.964	415.652	445.536
tr|G3V325|G3V325_HUMAN	ATP5J2-PTCD1	G3V325_HUMAN Pentatricopeptide repeat-containing protein 1, mitochondrial	282	2	49.8938	59.2532	72.5372	66.1565
sp|Q13111|CAF1A_HUMAN	CHAF1A	CAF1A_HUMAN Chromatin assembly factor 1 subunit A	724	3	204.761	212.844	255.114	258.093
sp|Q15021|CND1_HUMAN	NCAPD2	CND1_HUMAN Condensin complex subunit 1	236	5	131.045	150.971	163.885	151.046
sp|Q8IWI9-4|MGAP_HUMAN	MGA	MGAP_HUMAN Isoform 4 of MAX gene-associated protein	173	11	279.453	292.866	303.673	303.994
sp|Q14690|RRP5_HUMAN	PDCD11	RRP5_HUMAN Protein RRP5 homolog	168	4	140.857	172.649	209.18	185.46
sp|Q9NSV4|DIAP3_HUMAN	DIAPH3	DIAP3_HUMAN Protein diaphanous homolog 3	347	4	39.5635	43.6282	56.4771	54.4288
sp|P06576|ATPB_HUMAN	ATP5B	ATPB_HUMAN ATP synthase subunit beta, mitochondrial	228	7	126.913	140.039	166.523	159.381
sp|P22415|USF1_HUMAN	USF1	USF1_HUMAN Upstream stimulatory factor 1	1124	2	48.1327	47.5977	46.8717	49.271
sp|Q9H307|PININ_HUMAN	PNN	PININ_HUMAN Pinin	356	28	1245.82	1433.47	1580.28	1444.56
sp|Q9HAV4|XPO5_HUMAN	XPO5	XPO5_HUMAN Exportin-5	1099	2	43.89	38.6399	34.645	41.3315
sp|P46060|RAGP1_HUMAN	RANGAP1	RAGP1_HUMAN Ran GTPase-activating protein 1	256	7	201.8	208.525	247.695	248.482
sp|P11387|TOP1_HUMAN	TOP1	TOP1_HUMAN DNA topoisomerase 1	506	13	945.861	1239.19	1720.49	1471.15
sp|O00567|NOP56_HUMAN	NOP56	NOP56_HUMAN Nucleolar protein 56	698	10	423.917	595.409	792.067	638.274
sp|Q9H8H0|NOL11_HUMAN	NOL11	NOL11_HUMAN Nucleolar protein 11	1029	2	64.8984	73.8951	102.013	95.1523
sp|Q9Y3T9|NOC2L_HUMAN	NOC2L	NOC2L_HUMAN Nucleolar complex protein 2 homolog	587	12	352.58	411.421	469.58	417.706
sp|Q92665|RT31_HUMAN	MRPS31	RT31_HUMAN 28S ribosomal protein S31, mitochondrial	702	2	36.294	46.8972	38.9338	28.9043
sp|P27348|1433T_HUMAN	YWHAQ	1433T_HUMAN 14-3-3 protein theta	441	2	32.9801	42.119	59.9502	51.2554
sp|Q5VUA4|ZN318_HUMAN	ZNF318	ZN318_HUMAN Zinc finger protein 318	740	3	43.0728	43.926	52.6754	52.2763
sp|Q96DI7|SNR40_HUMAN	SNRNP40	SNR40_HUMAN U5 small nuclear ribonucleoprotein 40 kDa protein	963	7	339.272	330.077	337.115	349.513
sp|P13995|MTDC_HUMAN	MTHFD2	MTDC_HUMAN Bifunctional methylenetetrahydrofolate dehydrogenase/cyclohydrolase, mitochondrial	765	2	142.228	123.184	112.456	131.977
sp|Q9H0A0|NAT10_HUMAN	NAT10	NAT10_HUMAN N-acetyltransferase 10	383	3	80.8713	102.535	136.577	115.18
sp|P52948|NUP98_HUMAN	NUP98	NUP98_HUMAN Nuclear pore complex protein Nup98-Nup96	299	6	266.717	435.946	642.345	473.65
sp|Q9NW13|RBM28_HUMAN	RBM28	RBM28_HUMAN RNA-binding protein 28	653	2	40.3436	69.7695	98.6763	69.2228
sp|O95104|SFR15_HUMAN	SCAF4	SFR15_HUMAN Splicing factor, arginine/serine-rich 15	1299	2	16.3551	17.6073	21.3158	20.0089
sp|Q96IZ7|RSRC1_HUMAN	RSRC1	RSRC1_HUMAN Serine/Arginine-related protein 53	732	3	155.618	147.352	123.256	130.855
sp|Q15029|U5S1_HUMAN	EFTUD2	U5S1_HUMAN 116 kDa U5 small nuclear ribonucleoprotein component	164	26	1342.81	1213.87	1289.24	1408.49
sp|P62306|RUXF_HUMAN	SNRPF	RUXF_HUMAN Small nuclear ribonucleoprotein F	1056	4	127.876	141.303	146.856	131.359
sp|P22087|FBRL_HUMAN	FBL	FBRL_HUMAN rRNA 2'-O-methyltransferase fibrillarin	549	17	677.902	832.23	1024.12	856.786
sp|Q7Z4V5|HDGR2_HUMAN	HDGFRP2	HDGR2_HUMAN Hepatoma-derived growth factor-related protein 2	1161	2	75.3082	81.0215	98.8751	91.5276
sp|P08621|RU17_HUMAN	SNRNP70	RU17_HUMAN U1 small nuclear ribonucleoprotein 70 kDa	471	21	1233.01	1367.44	1447.79	1287.48
sp|Q05682|CALD1_HUMAN	CALD1	CALD1_HUMAN Caldesmon	997	5	230.965	212.559	229.013	242.57
sp|Q8IYB3|SRRM1_HUMAN	SRRM1	SRRM1_HUMAN Serine/arginine repetitive matrix protein 1	348	7	289.992	380.412	536.352	433.145
sp|Q8N1F7|NUP93_HUMAN	NUP93	NUP93_HUMAN Nuclear pore complex protein Nup93	361	16	442.73	737.99	1100.61	776.27
sp|Q8NI36|WDR36_HUMAN	WDR36	WDR36_HUMAN WD repeat-containing protein 36	859	2	118.805	118.921	164.251	156.834
sp|P62899|RL31_HUMAN	RPL31	RL31_HUMAN 60S ribosomal protein L31	1250	3	60.8339	75.3869	118.948	99.5101
sp|Q9Y3Y2-3|CHTOP_HUMAN	CHTOP	CHTOP_HUMAN Isoform 2 of Chromatin target of PRMT1 protein	394	9	274.725	292.262	329.515	295.314
sp|P09234|RU1C_HUMAN	SNRPC	RU1C_HUMAN U1 small nuclear ribonucleoprotein C	1420	3	158.299	209.859	268.122	204.63
sp|P10589|COT1_HUMAN	NR2F1	COT1_HUMAN COUP transcription factor 1	618	4	140.397	153.439	163.457	141.554
sp|Q9HCN8|SDF2L_HUMAN	SDF2L1	SDF2L_HUMAN Stromal cell-derived factor 2-like protein 1	1241	3	95.5972	81.4959	76.415	85.2115
sp|Q96SZ6|CK5P1_HUMAN	CDK5RAP1	CK5P1_HUMAN CDK5 regulatory subunit-associated protein 1	517	2	23.4494	20.0764	26.1155	27.7845
sp|P50454|SERPH_HUMAN	SERPINH1	SERPH_HUMAN Serpin H1	1234	2	86.5243	90.1357	116.207	105.197
sp|Q9NQZ2|SAS10_HUMAN	UTP3	SAS10_HUMAN Something about silencing protein 10	747	2	38.2575	63.859	74.2256	44.3441
sp|O43824|GTPB6_HUMAN	GTPBP6	GTPB6_HUMAN Putative GTP-binding protein 6	138	5	143.903	161.399	216.562	185.255
sp|Q8WVB6-2|CTF18_HUMAN	CHTF18	CTF18_HUMAN Isoform 2 of Chromosome transmission fidelity protein 18 homolog	949	2	35.4047	32.8239	34.269	34.1147
sp|Q9UBS4|DJB11_HUMAN	DNAJB11	DJB11_HUMAN DnaJ homolog subfamily B member 11	536	9	745.245	713.926	847.238	815.336
sp|Q9NW64|RBM22_HUMAN	RBM22	RBM22_HUMAN Pre-mRNA-splicing factor RBM22	467	11	490.365	549.782	725.942	614.399
sp|Q01130|SRSF2_HUMAN	SRSF2	SRSF2_HUMAN Serine/arginine-rich splicing factor 2	461	10	578.959	513.435	591.736	606.56
sp|P20774|MIME_HUMAN	OGN	MIME_HUMAN Mimecan	1173	2	67.0042	57.1267	84.7178	87.9502
sp|Q9NYH9|UTP6_HUMAN	UTP6	UTP6_HUMAN U3 small nucleolar RNA-associated protein 6 homolog	380	3	175.96	177.587	251.261	230.545
sp|P62701|RS4X_HUMAN	RPS4X	RS4X_HUMAN 40S ribosomal protein S4, X isoform	1021	9	325.748	310.953	341.089	324.31
sp|Q9UJX6|ANC2_HUMAN	ANAPC2	ANC2_HUMAN Anaphase-promoting complex subunit 2	588	7	361.11	354.854	427.301	396.023
sp|O75830|SPI2_HUMAN	SERPINI2	SPI2_HUMAN Serpin I2	601	3	150.439	137.398	156.143	154.478
sp|O43175|SERA_HUMAN	PHGDH	SERA_HUMAN D-3-phosphoglycerate dehydrogenase	214	4	80.1728	64.0668	74.2701	82.2871
sp|P36776|LONM_HUMAN	LONP1	LONM_HUMAN Lon protease homolog, mitochondrial	301	3	87.3745	84.2785	91.6931	84.9257
sp|O60885|BRD4_HUMAN	BRD4	BRD4_HUMAN Bromodomain-containing protein 4	110	2	68.7101	70.394	80.8005	70.723
sp|Q7Z6E9|RBBP6_HUMAN	RBBP6	RBBP6_HUMAN E3 ubiquitin-protein ligase RBBP6	480	7	293.233	259.106	324.065	321.285
sp|Q8WVK2|SNR27_HUMAN	SNRNP27	SNR27_HUMAN U4/U6.U5 small nuclear ribonucleoprotein 27 kDa protein	1162	9	557.666	432.731	428.232	489.75
sp|P09012|SNRPA_HUMAN	SNRPA	SNRPA_HUMAN U1 small nuclear ribonucleoprotein A	438	14	320.528	378.726	540.779	423.267
sp|P82933|RT09_HUMAN	MRPS9	RT09_HUMAN 28S ribosomal protein S9, mitochondrial	882	2	133.738	123.844	152.833	142.878
sp|O00422|SAP18_HUMAN	SAP18	SAP18_HUMAN Histone deacetylase complex subunit SAP18	902	4	179.389	151.101	173.517	176.412
sp|P35659|DEK_HUMAN	DEK	DEK_HUMAN Protein DEK	833	5	347.263	308.496	332.47	319.338
sp|Q5VTL8|PR38B_HUMAN	PRPF38B	PR38B_HUMAN Pre-mRNA-splicing factor 38B	1187	4	304.708	294.982	325.088	285.914
sp|Q9NX58|LYAR_HUMAN	LYAR	LYAR_HUMAN Cell growth-regulating nucleolar protein	474	4	135.291	200.95	303.312	202.6
sp|Q9BRL6|SRSF8_HUMAN	SRSF8	SRSF8_HUMAN Serine/arginine-rich splicing factor 8	461	4	406.015	334.124	392.031	398.432
sp|Q9H5Q4|TFB2M_HUMAN	TFB2M	TFB2M_HUMAN Dimethyladenosine transferase 2, mitochondrial	811	3	58.225	44.4681	55.6766	59.7243
sp|O60508|PRP17_HUMAN	CDC40	PRP17_HUMAN Pre-mRNA-processing factor 17	721	2	86.1696	75.1467	96.6277	91.989
sp|P00338-3|LDHA_HUMAN	LDHA	LDHA_HUMAN Isoform 3 of L-lactate dehydrogenase A chain	576	3	63.3553	48.6545	66.9132	70.3092
sp|Q969V6|MKL1_HUMAN	MKL1	MKL1_HUMAN MKL/myocardin-like protein 1	370	2	45.1962	42.5331	50.4501	44.6253
sp|Q92621|NU205_HUMAN	NUP205	NU205_HUMAN Nuclear pore complex protein Nup205	402	9	279.397	400.562	656.894	452.136
sp|Q12769|NU160_HUMAN	NUP160	NU160_HUMAN Nuclear pore complex protein Nup160	1005	3	58.2062	88.8422	161.499	110.683
sp|P62318|SMD3_HUMAN	SNRPD3	SMD3_HUMAN Small nuclear ribonucleoprotein Sm D3	943	3	145.77	146.65	168.173	136.335
sp|O60832|DKC1_HUMAN	DKC1	DKC1_HUMAN H/ACA ribonucleoprotein complex subunit 4	204	4	277.527	255.794	319.329	281.782
sp|Q9NYF8|BCLF1_HUMAN	BCLAF1	BCLF1_HUMAN Bcl-2-associated transcription factor 1	127	28	2301.96	1893.48	2004.42	1978.21
sp|Q8NFH4|NUP37_HUMAN	NUP37	NUP37_HUMAN Nucleoporin Nup37	1216	3	66.3137	89.1978	147.166	101.973
sp|O43670-2|ZN207_HUMAN	ZNF207	ZN207_HUMAN Isoform 2 of Zinc finger protein 207	873	3	173.405	158.987	195.16	170.342
sp|O75821|EIF3G_HUMAN	EIF3G	EIF3G_HUMAN Eukaryotic translation initiation factor 3 subunit G	1231	2	72.7152	58.1608	73.0857	72.1076
sp|Q9Y2X3|NOP58_HUMAN	NOP58	NOP58_HUMAN Nucleolar protein 58	691	14	611.307	758.045	1123.72	791.039
sp|Q5TA45-5|INT11_HUMAN	CPSF3L	INT11_HUMAN Isoform 5 of Integrator complex subunit 11	806	2	43.6558	43.6299	51.963	41.5289
sp|Q9Y2V2|CHSP1_HUMAN	CARHSP1	CHSP1_HUMAN Calcium-regulated heat stable protein 1	399	3	165.522	123.106	170.157	175.626
sp|P00558|PGK1_HUMAN	PGK1	PGK1_HUMAN Phosphoglycerate kinase 1	284	5	186.679	152.881	175.603	169.281
sp|P16104|H2AX_HUMAN	H2AFX	H2AX_HUMAN Histone H2AX	205	8	555.635	1077.15	1861.75	1070.27
sp|P0CG48|UBC_HUMAN	UBC	UBC_HUMAN Polyubiquitin-C	772	5	279.62	389.036	648.071	434.227
sp|Q92804|RBP56_HUMAN	TAF15	RBP56_HUMAN TATA-binding protein-associated factor 2N	43	9	253.013	323.631	487.317	332.983
sp|Q9Y3C6|PPIL1_HUMAN	PPIL1	PPIL1_HUMAN Peptidyl-prolyl cis-trans isomerase-like 1	1007	2	130.143	107.365	127.932	121.318
sp|P69905|HBA_HUMAN	HBA1	HBA_HUMAN Hemoglobin subunit alpha	1255	2	86.3202	82.3807	101.731	84.0706
sp|P52756|RBM5_HUMAN	RBM5	RBM5_HUMAN RNA-binding protein 5	598	2	71.1474	58.4321	74.7463	69.9257
sp|O75822|EIF3J_HUMAN	EIF3J	EIF3J_HUMAN Eukaryotic translation initiation factor 3 subunit J	1440	2	144.291	120.301	159.424	146.731
sp|Q53GS7|GLE1_HUMAN	GLE1	GLE1_HUMAN Nucleoporin GLE1	1233	2	38.1637	31.1989	48.1316	44.5992
sp|Q9NRG9|AAAS_HUMAN	AAAS	AAAS_HUMAN Aladin	916	3	69.9264	77.3535	129.709	97.8734
sp|P49756|RBM25_HUMAN	RBM25	RBM25_HUMAN RNA-binding protein 25	720	20	1929.03	1978.41	2571.64	1957.5
sp|A8MWD9|RUXGL_HUMAN		RUXGL_HUMAN Small nuclear ribonucleoprotein G-like protein	1031	3	123.645	116.698	150.768	122.952
sp|P57740|NU107_HUMAN	NUP107	NU107_HUMAN Nuclear pore complex protein Nup107	942	2	84.2619	100.749	169.956	120.945
sp|P62304|RUXE_HUMAN	SNRPE	RUXE_HUMAN Small nuclear ribonucleoprotein E	985	3	233.602	218.756	273.193	221.628
sp|O75367|H2AY_HUMAN	H2AFY	H2AY_HUMAN Core histone macro-H2A.1	64	8	422.188	801.892	1411.13	788.233
sp|Q9NVP1|DDX18_HUMAN	DDX18	DDX18_HUMAN ATP-dependent RNA helicase DDX18	823	2	88.4735	155.956	289.185	171.291
sp|Q9H5I1|SUV92_HUMAN	SUV39H2	SUV92_HUMAN Histone-lysine N-methyltransferase SUV39H2	1037	7	283.686	246.814	290.396	247.733
sp|Q00341|VIGLN_HUMAN	HDLBP	VIGLN_HUMAN Vigilin	465	2	155.666	116.24	132.862	131.836
sp|Q00839|HNRPU_HUMAN	HNRNPU	HNRPU_HUMAN Heterogeneous nuclear ribonucleoprotein U	133	26	1205.39	1281.74	1883.35	1373.5
sp|P26368|U2AF2_HUMAN	U2AF2	U2AF2_HUMAN Splicing factor U2AF 65 kDa subunit	317	9	1172.58	917.326	981.578	932.393
sp|P62316|SMD2_HUMAN	SNRPD2	SMD2_HUMAN Small nuclear ribonucleoprotein Sm D2	734	9	425.76	372.941	435.896	366.618
sp|Q96EK6|GNA1_HUMAN	GNPNAT1	GNA1_HUMAN Glucosamine 6-phosphate N-acetyltransferase	1221	2	78.1909	66.0069	71.9868	62.6835
sp|P20671|H2A1D_HUMAN	HIST1H2AD	H2A1D_HUMAN Histone H2A type 1-D	205	2	209.531	422.07	751.266	400.478
sp|Q9Y2W1|TR150_HUMAN	THRAP3	TR150_HUMAN Thyroid hormone receptor-associated protein 3	127	41	2733.2	2903.63	4213.06	3038.5
sp|Q9UIJ7|KAD3_HUMAN	AK3	KAD3_HUMAN GTP:AMP phosphotransferase AK3, mitochondrial	449	6	214.243	167.502	207.102	191.856
sp|P17480|UBF1_HUMAN	UBTF	UBF1_HUMAN Nucleolar transcription factor 1	124	5	313.762	253.257	336.123	299.742
sp|Q9BRJ7|SDOS_HUMAN	NUDT16L1	SDOS_HUMAN Protein syndesmos	1244	2	49.303	44.5082	67.8406	54.9888
sp|Q9H7B2|RPF2_HUMAN	RPF2	RPF2_HUMAN Ribosome production factor 2 homolog	1014	2	51.0681	61.6105	116.811	80.6825
sp|P41223|BUD31_HUMAN	BUD31	BUD31_HUMAN Protein BUD31 homolog	346	3	146.989	126.498	153.362	127.756
sp|Q2TAY7|SMU1_HUMAN	SMU1	SMU1_HUMAN WD40 repeat-containing protein SMU1	641	8	632.177	420.963	478.309	518.262
sp|P62244|RS15A_HUMAN	RPS15A	RS15A_HUMAN 40S ribosomal protein S15a	944	5	174.153	143.726	204.922	176.359
sp|Q13404-1|UB2V1_HUMAN	UBE2V1	UB2V1_HUMAN Isoform 1 of Ubiquitin-conjugating enzyme E2 variant 1	1058	6	126.739	106.942	129.041	108.946
sp|Q5QNW6-2|H2B2F_HUMAN	HIST2H2BF	H2B2F_HUMAN Isoform 2 of Histone H2B type 2-F	311	17	1331.45	2179.47	3726.88	2083.25
sp|Q9Y5X1|SNX9_HUMAN	SNX9	SNX9_HUMAN Sorting nexin-9	1069	2	41.977	35.0595	43.9136	37.0663
sp|Q9Y4F1-2|FARP1_HUMAN	FARP1	FARP1_HUMAN Isoform 2 of FERM, RhoGEF and pleckstrin domain-containing protein 1	1364	2	64.0415	56.9144	72.2019	57.2227
sp|Q96NN9|AIFM3_HUMAN	AIFM3	AIFM3_HUMAN Apoptosis-inducing factor 3	744	2	672.826	497.794	680.005	635.402
tr|C9JEE0|C9JEE0_HUMAN	IGLL1	C9JEE0_HUMAN Immunoglobulin lambda-like polypeptide 1 (Fragment)	1475	9	3485.94	2867.63	4737.78	3988.14
sp|Q86UP3-2|ZFHX4_HUMAN	ZFHX4	ZFHX4_HUMAN Isoform 2 of Zinc finger homeobox protein 4	904	3	60.1637	40.3433	54.9997	55.519
sp|Q99497|PARK7_HUMAN	PARK7	PARK7_HUMAN Protein DJ-1	303	3	190.234	150.104	204.117	177.033
sp|P62913|RL11_HUMAN	RPL11	RL11_HUMAN 60S ribosomal protein L11	123	9	278.937	213.769	348.084	305.985
sp|P55081|MFAP1_HUMAN	MFAP1	MFAP1_HUMAN Microfibrillar-associated protein 1	521	14	1010.2	758.091	867.962	784.198
sp|P35268|RL22_HUMAN	RPL22	RL22_HUMAN 60S ribosomal protein L22	208	4	77.3325	76.3065	137.87	99.7044
sp|P98160|PGBM_HUMAN	HSPG2	PGBM_HUMAN Basement membrane-specific heparan sulfate proteoglycan core protein	897	3	57.2713	41.3206	66.5124	59.6499
sp|Q08170|SRSF4_HUMAN	SRSF4	SRSF4_HUMAN Serine/arginine-rich splicing factor 4	456	8	343.287	353.018	577.807	397.668
sp|P28799|GRN_HUMAN	GRN	GRN_HUMAN Granulins	340	2	61.7898	49.565	73.7763	60.2559
sp|P05413|FABPH_HUMAN	FABP3	FABPH_HUMAN Fatty acid-binding protein, heart	1200	4	64.6561	55.6187	86.2827	66.4953
sp|P62158|CALM_HUMAN	CALM1	CALM_HUMAN Calmodulin	526	4	47.9395	20.3573	50.4848	58.8337
sp|P62805|H4_HUMAN	HIST1H4A	H4_HUMAN Histone H4	475	23	2124.24	3105.1	5448.5	2984.74
sp|Q71UI9|H2AV_HUMAN	H2AFV	H2AV_HUMAN Histone H2A.V	205	3	226.138	318.857	595.938	337.896
sp|O95218-2|ZRAB2_HUMAN	ZRANB2	ZRAB2_HUMAN Isoform 2 of Zinc finger Ran-binding domain-containing protein 2	197	14	758.769	526.543	633.874	559.058
sp|Q5JWF2|GNAS1_HUMAN	GNAS	GNAS1_HUMAN Guanine nucleotide-binding protein G(s) subunit alpha isoforms XLas	306	2	149.42	102.942	143.63	121.089
sp|P23396|RS3_HUMAN	RPS3	RS3_HUMAN 40S ribosomal protein S3	141	22	320.774	187.387	337.2	315.21
sp|P16989-2|YBOX3_HUMAN	YBX3	YBOX3_HUMAN Isoform 2 of Y-box-binding protein 3	546	3	82.3133	58.2544	85.3835	66.2824
sp|Q9Y5B6|PAXB1_HUMAN	PAXBP1	PAXB1_HUMAN PAX3- and PAX7-binding protein 1	491	3	196.149	92.4389	94.7675	122.575
sp|P01859|IGHG2_HUMAN	IGHG2	IGHG2_HUMAN Ig gamma-2 chain C region	753	2	112.867	67.9563	98.9631	87.8888
sp|P25440-2|BRD2_HUMAN	BRD2	BRD2_HUMAN Isoform 2 of Bromodomain-containing protein 2	110	4	280.277	198.522	311.976	236.254
sp|Q86V81|THOC4_HUMAN	ALYREF	THOC4_HUMAN THO complex subunit 4	1253	11	385.35	294.195	548.281	388.601
sp|P68431|H31_HUMAN	HIST1H3A	H31_HUMAN Histone H3.1	786	6	820.295	1098.29	2195.4	1098.71
sp|P55769|NH2L1_HUMAN	NHP2L1	NH2L1_HUMAN NHP2-like protein 1	446	3	209.874	147.763	261.036	193.33
sp|O00193|SMAP_HUMAN	SMAP	SMAP_HUMAN Small acidic protein	1122	2	26.0819	39.2505	98.8351	50.4778
sp|Q01081|U2AF1_HUMAN	U2AF1	U2AF1_HUMAN Splicing factor U2AF 35 kDa subunit	433	5	496.222	316.031	429.291	336.071
sp|P26885|FKBP2_HUMAN	FKBP2	FKBP2_HUMAN Peptidyl-prolyl cis-trans isomerase FKBP2	1246	2	39.6261	20.6434	55.8364	46.3573
sp|P53999|TCP4_HUMAN	SUB1	TCP4_HUMAN Activated RNA polymerase II transcriptional coactivator p15	485	4	284.689	161.469	173.17	155.706
sp|P23381|SYWC_HUMAN	WARS	SYWC_HUMAN Tryptophan--tRNA ligase, cytoplasmic	498	3	113.441	53.6252	105.455	97.4753
sp|P06310|KV206_HUMAN		KV206_HUMAN Ig kappa chain V-II region RPMI 6410	954	2	507.222	276.353	424.524	352.849
sp|Q8NAV1|PR38A_HUMAN	PRPF38A	PR38A_HUMAN Pre-mRNA-splicing factor 38A	565	3	412.485	261.617	412.277	286.263
sp|Q9BZH6|WDR11_HUMAN	WDR11	WDR11_HUMAN WD repeat-containing protein 11	1344	9	4304.24	2472.04	5211.08	3848.57
sp|Q9UJV9|DDX41_HUMAN	DDX41	DDX41_HUMAN Probable ATP-dependent RNA helicase DDX41	183	3	196.261	164.588	278.37	148.611
sp|P09651|ROA1_HUMAN	HNRNPA1	ROA1_HUMAN Heterogeneous nuclear ribonucleoprotein A1	678	8	329.999	241.916	466.841	280.101
sp|O75531|BAF_HUMAN	BANF1	BAF_HUMAN Barrier-to-autointegration factor	451	2	181.145	215.623	504.649	225.356
sp|P22626|ROA2_HUMAN	HNRNPA2B1	ROA2_HUMAN Heterogeneous nuclear ribonucleoproteins A2/B1	678	17	692.736	507.361	1113.14	635.328
sp|Q9NWB6-2|ARGL1_HUMAN	ARGLU1	ARGL1_HUMAN Isoform 2 of Arginine and glutamate-rich protein 1	1205	5	529.209	322.409	538.421	330.223
sp|P16402|H13_HUMAN	HIST1H1D	H13_HUMAN Histone H1.3	65	9	1153.62	1530.81	3419.67	1254.52
sp|Q5SSJ5|HP1B3_HUMAN	HP1BP3	HP1B3_HUMAN Heterochromatin protein 1-binding protein 3	292	2	76.9613	96.4716	232.827	92.056
sp|P84090|ERH_HUMAN	ERH	ERH_HUMAN Enhancer of rudimentary homolog	107	8	805.989	556.155	1056	570.554
sp|Q9P2J5|SYLC_HUMAN	LARS	SYLC_HUMAN Leucine--tRNA ligase, cytoplasmic	1052	2	49.5035	15.6944	22.8839	24.5152
sp|P10412|H14_HUMAN	HIST1H1E	H14_HUMAN Histone H1.4	65	3	406.007	473.365	1191.5	412.854
sp|Q8WWY3|PRP31_HUMAN	PRPF31	PRP31_HUMAN U4/U6 small nuclear ribonucleoprotein Prp31	384	3	254.417	149.58	269.041	138.196
sp|Q6NXG1|ESRP1_HUMAN	ESRP1	ESRP1_HUMAN Epithelial splicing regulatory protein 1	1176	2	385.236	125.831	207.486	178.663
sp|P16403|H12_HUMAN	HIST1H1C	H12_HUMAN Histone H1.2	65	3	435.997	517.517	1644.02	414.459
sp|Q96DR8|MUCL1_HUMAN	MUCL1	MUCL1_HUMAN Mucin-like protein 1	570	2	1925.62	149.569	239.346	205.982

## Sheet: FLAG-WDR18 IP
Protein Id	Gene Symbol	Description	Group ID	Number of peptides	Collapsed	Parsimony	untagged rep1	Flag-wdr18 rep1	untagged rep1	Flag-wdr18 rep2
sp|Q8IZL8-2|PELP1_HUMAN	PELP1	PELP1_HUMAN Isoform 2 of Proline-, glutamic acid- and leucine-rich protein 1	79	29	C	UR	0.846835	23.1621	1.11051	21.8812
sp|Q9BV38|WDR18_HUMAN	WDR18	WDR18_HUMAN WD repeat-containing protein 18	201	26	C	UR	0.891244	21.9506	1.03753	20.0376
sp|Q5SY16|NOL9_HUMAN	NOL9	NOL9_HUMAN Polynucleotide 5'-hydroxyl-kinase NOL9	467	9	C	UR	1.19392	20.4385	1.31187	24.8838
sp|Q9Y4W2|LAS1L_HUMAN	LAS1L	LAS1L_HUMAN Ribosomal biogenesis protein LAS1L	122	25	C	UR	1.87235	22.2612	2.02877	23.8317
sp|Q9NXF1|TEX10_HUMAN	TEX10	TEX10_HUMAN Testis-expressed sequence 10 protein	297	14	C	UR	1.55127	21.0741	1.69837	21.0497
sp|Q9H4L4|SENP3_HUMAN	SENP3	SENP3_HUMAN Sentrin-specific protease 3	301	18	C	UR	2.21143	20.2819	2.5303	20.6105
sp|Q9NU22|MDN1_HUMAN	MDN1	MDN1_HUMAN Midasin	59	68	C	UR	1.73312	24.1234	1.85426	26.8152
sp|Q8WVM7|STAG1_HUMAN	STAG1	STAG1_HUMAN Cohesin subunit SA-1	518	1	C	UR	4.17469	6.9673	4.31625	8.04784
sp|Q14676|MDC1_HUMAN	MDC1	MDC1_HUMAN Mediator of DNA damage checkpoint protein 1	380	2	C	UR	4.99712	9.96382	5.03602	13.0052
sp|P42766|RL35_HUMAN	RPL35	RL35_HUMAN 60S ribosomal protein L35	616	2	C	UR	14.3187	18.0762	16.6953	20.4835
sp|Q9NXE8|CWC25_HUMAN	CWC25	CWC25_HUMAN Pre-mRNA-splicing factor CWC25 homolog	479	1	C	UR	9.73614	17.3014	7.18454	16.2088
sp|P84098|RL19_HUMAN	RPL19	RL19_HUMAN 60S ribosomal protein L19	490	2	C	UR	13.293	23.7082	14.6232	23.8933
sp|P13995|MTDC_HUMAN	MTHFD2	MTDC_HUMAN Bifunctional methylenetetrahydrofolate dehydrogenase/cyclohydrolase, mitochondrial	263	1	C	UR	4.71166	4.6673	11.5346	5.05663
sp|P47914|RL29_HUMAN	RPL29	RL29_HUMAN 60S ribosomal protein L29	135	2	C	UR	15.4535	23.2145	16.9078	23.6549
sp|P83731|RL24_HUMAN	RPL24	RL24_HUMAN 60S ribosomal protein L24	94	4	C	UR	14.5922	19.256	15.879	18.7909
sp|Q5QNW6-2|H2B2F_HUMAN	HIST2H2BF	H2B2F_HUMAN Isoform 2 of Histone H2B type 2-F	121	28	C	UR	22.858	10.1689	15.3002	7.81766
sp|O43670-4|ZN207_HUMAN	ZNF207	ZN207_HUMAN Isoform 4 of Zinc finger protein 207	487	1	C	UR	20.289	22.8792	5.77264	11.5571
sp|P39023|RL3_HUMAN	RPL3	RL3_HUMAN 60S ribosomal protein L3	402	2	C	UR	14.5527	22.2717	15.8958	24.9677
sp|Q9ULU4-7|PKCB1_HUMAN	ZMYND8	PKCB1_HUMAN Isoform 7 of Protein kinase C-binding protein 1	279	2	C	UR	5.68001	9.76838	5.58198	10.6486
sp|Q9P0M6|H2AW_HUMAN	H2AFY2	H2AW_HUMAN Core histone macro-H2A.2	262	3	C	UR	13.1693	8.47904	13.165	9.15239
sp|Q86V81|THOC4_HUMAN	ALYREF	THOC4_HUMAN THO complex subunit 4	24	7	C	UR	6.68798	8.78981	6.68741	8.95811
sp|Q9UIF9|BAZ2A_HUMAN	BAZ2A	BAZ2A_HUMAN Bromodomain adjacent to zinc finger domain protein 2A	289	3	C	UR	8.35214	13.7445	7.6885	13.4565
sp|Q9BY77|PDIP3_HUMAN	POLDIP3	PDIP3_HUMAN Polymerase delta-interacting protein 3	546	3	C	UR	5.42406	6.77926	5.02257	7.67669
sp|O75367|H2AY_HUMAN	H2AFY	H2AY_HUMAN Core histone macro-H2A.1	262	6	C	UR	10.423	8.02696	11.2865	6.73535
sp|Q9BYD2|RM09_HUMAN	MRPL9	RM09_HUMAN 39S ribosomal protein L9, mitochondrial	286	1	C	UR	6.32272	11.4536	6.1052	9.03462
sp|Q9P2K5|MYEF2_HUMAN	MYEF2	MYEF2_HUMAN Myelin expression factor 2	60	1	C	UR	7.46843	7.806	6.05928	8.80376
sp|Q13263|TIF1B_HUMAN	TRIM28	TIF1B_HUMAN Transcription intermediary factor 1-beta	43	11	C	UR	5.54464	17.6776	5.74411	18.9839
sp|Q969F1|TF3C6_HUMAN	GTF3C6	TF3C6_HUMAN General transcription factor 3C polypeptide 6	265	1	C	UR	2.8321	5.73265	3.22334	6.33257
sp|P08107|HSP71_HUMAN	HSPA1A	HSP71_HUMAN Heat shock 70 kDa protein 1A/1B	99	13	C	UR	4.2002	24.5352	3.58181	20.8819
sp|Q9Y5Q9|TF3C3_HUMAN	GTF3C3	TF3C3_HUMAN General transcription factor 3C polypeptide 3	105	7	C	UR	5.37346	14.0273	5.19272	15.9209
sp|Q9Y5M8|SRPRB_HUMAN	SRPRB	SRPRB_HUMAN Signal recognition particle receptor subunit beta	488	1	C	UR	6.6488	11.39	7.63852	13.5711
sp|Q8IUE6|H2A2B_HUMAN	HIST2H2AB	H2A2B_HUMAN Histone H2A type 2-B	76	1	C	UR	12.5506	6.69527	11.8042	7.19951
sp|O75475|PSIP1_HUMAN	PSIP1	PSIP1_HUMAN PC4 and SFRS1-interacting protein	149	4	C	UR	8.3812	10.7031	7.15409	11.5307
sp|Q8WY36|BBX_HUMAN	BBX	BBX_HUMAN HMG box transcription factor BBX	589	1	C	UR	6.10103	9.70319	5.43364	11.2696
sp|O00267|SPT5H_HUMAN	SUPT5H	SPT5H_HUMAN Transcription elongation factor SPT5	600	1	C	UR	10.8726	7.96972	12.8997	11.3431
sp|Q9UQR1|ZN148_HUMAN	ZNF148	ZN148_HUMAN Zinc finger protein 148	635	1	C	UR	3.90318	7.26438	5.2329	9.37069
sp|O00411|RPOM_HUMAN	POLRMT	RPOM_HUMAN DNA-directed RNA polymerase, mitochondrial	624	1	C	UR	5.063	14.779	4.93972	14.5757
sp|P36578|RL4_HUMAN	RPL4	RL4_HUMAN 60S ribosomal protein L4	0	3	C	UR	13.6003	17.8827	14.5471	23.1061
sp|Q96DE5|APC16_HUMAN	ANAPC16	APC16_HUMAN Anaphase-promoting complex subunit 16	472	1	C	UR	5.7421	11.0861	7.41205	11.768
sp|P52292|IMA1_HUMAN	KPNA2	IMA1_HUMAN Importin subunit alpha-1	365	1	C	UR	6.44046	19.0783	5.69197	14.8349
sp|Q8N7H5|PAF1_HUMAN	PAF1	PAF1_HUMAN RNA polymerase II-associated factor 1 homolog	627	1	C	UR	10.0253	10.4535	9.69228	10.5946
sp|P18124|RL7_HUMAN	RPL7	RL7_HUMAN 60S ribosomal protein L7	304	4	C	UR	13.1322	19.6025	14.4999	20.4278
sp|P46776|RL27A_HUMAN	RPL27A	RL27A_HUMAN 60S ribosomal protein L27a	588	1	C	UR	13.7804	16.8023	10.1042	18.0738
sp|P28370|SMCA1_HUMAN	SMARCA1	SMCA1_HUMAN Probable global transcription activator SNF2L1	192	3	C	UR	6.94227	10.9388	6.34548	11.1793
sp|Q7Z3K3|POGZ_HUMAN	POGZ	POGZ_HUMAN Pogo transposable element with ZNF domain	620	1	C	UR	8.74144	12.6113	7.94736	10.1291
sp|P49207|RL34_HUMAN	RPL34	RL34_HUMAN 60S ribosomal protein L34	63	3	C	UR	11.438	16.6796	12.9827	18.3981
sp|Q14980|NUMA1_HUMAN	NUMA1	NUMA1_HUMAN Nuclear mitotic apparatus protein 1	5	39	C	UR	8.79965	11.1329	8.3365	11.458
sp|O60264|SMCA5_HUMAN	SMARCA5	SMCA5_HUMAN SWI/SNF-related matrix-associated actin-dependent regulator of chromatin subfamily A member 5	192	5	C	UR	3.87662	6.52658	3.73193	7.39535
sp|O94880|PHF14_HUMAN	PHF14	PHF14_HUMAN PHD finger protein 14	197	2	C	UR	7.61857	10.4407	6.50339	11.8602
sp|P26373|RL13_HUMAN	RPL13	RL13_HUMAN 60S ribosomal protein L13	234	7	C	UR	12.219	14.477	13.5181	18.6972
sp|P62424|RL7A_HUMAN	RPL7A	RL7A_HUMAN 60S ribosomal protein L7a	81	6	C	UR	10.7979	14.0079	11.8267	16.5023
tr|B4DLN1|B4DLN1_HUMAN	SLC25A10	B4DLN1_HUMAN Mitochondrial dicarboxylate carrier	12	2	C	UR	4.21372	9.39664	5.54927	9.03025
sp|P30260-2|CDC27_HUMAN	CDC27	CDC27_HUMAN Isoform 2 of Cell division cycle protein 27 homolog	361	2	C	UR	7.5377	13.4229	6.01632	10.5376
sp|O60885|BRD4_HUMAN	BRD4	BRD4_HUMAN Bromodomain-containing protein 4	470	1	C	UR	14.1604	21.1654	4.17404	8.46784
sp|P02042|HBD_HUMAN	HBD	HBD_HUMAN Hemoglobin subunit delta	483	4	C	UR	5.99228	9.28549	4.83461	6.71631
sp|P61254|RL26_HUMAN	RPL26	RL26_HUMAN 60S ribosomal protein L26	127	1	C	UR	11.6211	12.5407	13.5078	17.989
sp|Q14683|SMC1A_HUMAN	SMC1A	SMC1A_HUMAN Structural maintenance of chromosomes protein 1A	21	14	C	UR	6.77139	11.3239	6.49361	11.033
sp|P49959|MRE11_HUMAN	MRE11A	MRE11_HUMAN Double-strand break repair protein MRE11A	375	3	C	UR	6.34338	11.24	6.33295	9.98858
sp|P82675|RT05_HUMAN	MRPS5	RT05_HUMAN 28S ribosomal protein S5, mitochondrial	344	3	C	UR	7.64835	13.6686	8.11982	16.2249
sp|Q12830|BPTF_HUMAN	BPTF	BPTF_HUMAN Nucleosome-remodeling factor subunit BPTF	376	5	C	UR	5.79709	9.12258	5.32295	9.93828
sp|P06748|NPM_HUMAN	NPM1	NPM_HUMAN Nucleophosmin	182	12	C	UR	9.75957	8.95689	11.1578	10.9496
sp|Q13042|CDC16_HUMAN	CDC16	CDC16_HUMAN Cell division cycle protein 16 homolog	548	1	C	UR	4.83835	6.75193	4.8331	10.7917
sp|Q9UQE7|SMC3_HUMAN	SMC3	SMC3_HUMAN Structural maintenance of chromosomes protein 3	53	8	C	UR	6.39109	10.1324	6.44942	11.2693
sp|P32969|RL9_HUMAN	RPL9	RL9_HUMAN 60S ribosomal protein L9	183	1	C	UR	8.61656	12.6723	8.51559	12.4109
sp|P62899-2|RL31_HUMAN	RPL31	RL31_HUMAN Isoform 2 of 60S ribosomal protein L31	557	1	C	UR	12.2029	14.4117	12.3197	14.1808
sp|P25205|MCM3_HUMAN	MCM3	MCM3_HUMAN DNA replication licensing factor MCM3	578	2	C	UR	5.12553	7.67973	5.59872	10.0177
sp|Q92878-2|RAD50_HUMAN	RAD50	RAD50_HUMAN Isoform 2 of DNA repair protein RAD50	209	9	C	UR	4.48331	7.78758	4.76128	9.37942
sp|Q02878|RL6_HUMAN	RPL6	RL6_HUMAN 60S ribosomal protein L6	163	6	C	UR	15.2598	20.1799	16.1447	20.718
sp|P62805|H4_HUMAN	HIST1H4A	H4_HUMAN Histone H4	176	15	C	UR	12.5648	6.85891	12.6956	6.71539
sp|P46779-3|RL28_HUMAN	RPL28	RL28_HUMAN Isoform 3 of 60S ribosomal protein L28	464	4	C	UR	11.2396	12.4544	11.4301	17.5235
sp|P61353|RL27_HUMAN	RPL27	RL27_HUMAN 60S ribosomal protein L27	639	2	C	UR	8.93905	13.6464	8.8575	17.7615
sp|P15880|RS2_HUMAN	RPS2	RS2_HUMAN 40S ribosomal protein S2	156	2	C	UR	17.7584	16.5015	19.8567	14.4829
sp|Q13838-2|DX39B_HUMAN	DDX39B	DX39B_HUMAN Isoform 2 of Spliceosome RNA helicase DDX39B	370	2	C	UR	6.95664	11.748	5.28769	11.2091
sp|Q969G3|SMCE1_HUMAN	SMARCE1	SMCE1_HUMAN SWI/SNF-related matrix-associated actin-dependent regulator of chromatin subfamily E member 1	489	1	C	UR	6.32043	19.762	4.54383	11.0869
sp|Q9Y3U8|RL36_HUMAN	RPL36	RL36_HUMAN 60S ribosomal protein L36	637	3	C	UR	9.73948	15.9737	10.84	15.2932
sp|O43390-2|HNRPR_HUMAN	HNRNPR	HNRPR_HUMAN Isoform 2 of Heterogeneous nuclear ribonucleoprotein R	207	5	C	UR	12.8406	7.00801	11.491	7.25684
sp|Q8WWK9|CKAP2_HUMAN	CKAP2	CKAP2_HUMAN Cytoskeleton-associated protein 2	158	1	C	UR	9.52623	15.5494	8.942	14.2361
sp|Q14839-2|CHD4_HUMAN	CHD4	CHD4_HUMAN Isoform 2 of Chromodomain-helicase-DNA-binding protein 4	131	15	C	UR	7.95807	15.9137	6.98651	13.6677
sp|P62081|RS7_HUMAN	RPS7	RS7_HUMAN 40S ribosomal protein S7	90	4	C	UR	12.8806	8.50377	13.5008	7.87326
sp|O75152|ZC11A_HUMAN	ZC3H11A	ZC11A_HUMAN Zinc finger CCCH domain-containing protein 11A	506	1	C	UR	8.68664	7.33904	8.26483	4.31188
sp|Q92769|HDAC2_HUMAN	HDAC2	HDAC2_HUMAN Histone deacetylase 2	124	6	C	UR	5.1901	9.3415	5.34857	9.93738
sp|P61218|RPAB2_HUMAN	POLR2F	RPAB2_HUMAN DNA-directed RNA polymerases I, II, and III subunit RPABC2	454	1	C	UR	10.7365	13.3058	11.9466	11.1639
sp|P62750|RL23A_HUMAN	RPL23A	RL23A_HUMAN 60S ribosomal protein L23a	330	6	C	UR	16.3507	17.8321	14.8635	18.766
sp|O14654|IRS4_HUMAN	IRS4	IRS4_HUMAN Insulin receptor substrate 4	29	4	C	UR	11.0174	13.5137	9.73803	11.4288
sp|O60783|RT14_HUMAN	MRPS14	RT14_HUMAN 28S ribosomal protein S14, mitochondrial	433	1	C	UR	8.58708	13.198	8.78476	14.463
sp|Q12789|TF3C1_HUMAN	GTF3C1	TF3C1_HUMAN General transcription factor 3C polypeptide 1	399	6	C	UR	7.94112	14.7544	6.98773	12.2964
sp|P33992|MCM5_HUMAN	MCM5	MCM5_HUMAN DNA replication licensing factor MCM5	439	2	C	UR	5.05398	8.1246	5.58841	8.91816
sp|P40429|RL13A_HUMAN	RPL13A	RL13A_HUMAN 60S ribosomal protein L13a	469	3	C	UR	16.3021	21.2827	14.8202	22.864
sp|Q9UJX3|APC7_HUMAN	ANAPC7	APC7_HUMAN Anaphase-promoting complex subunit 7	536	3	C	UR	4.85695	7.98022	5.15029	9.03629
sp|Q14160-3|SCRIB_HUMAN	SCRIB	SCRIB_HUMAN Isoform 3 of Protein scribble homolog	101	1	C	UR	14.2311	14.7093	13.4134	13.7296
sp|P82650|RT22_HUMAN	MRPS22	RT22_HUMAN 28S ribosomal protein S22, mitochondrial	460	2	C	UR	9.49062	15.6264	7.69465	12.373
sp|P61619|S61A1_HUMAN	SEC61A1	S61A1_HUMAN Protein transport protein Sec61 subunit alpha isoform 1	65	2	C	UR	8.39143	10.7826	8.06853	11.3565
sp|P62701|RS4X_HUMAN	RPS4X	RS4X_HUMAN 40S ribosomal protein S4, X isoform	406	5	C	UR	9.3932	7.40764	9.18433	7.58931
sp|Q71UI9|H2AV_HUMAN	H2AFV	H2AV_HUMAN Histone H2A.V	76	3	C	UR	19.9535	9.87489	18.6106	7.46278
sp|Q13428-4|TCOF_HUMAN	TCOF1	TCOF_HUMAN Isoform 4 of Treacle protein	20	41	C	UR	6.00294	9.48399	5.87416	8.90204
sp|P12235|ADT1_HUMAN	SLC25A4	ADT1_HUMAN ADP/ATP translocase 1	33	8	C	UR	7.97145	11.1296	7.54524	9.72374
sp|Q15417|CNN3_HUMAN	CNN3	CNN3_HUMAN Calponin-3	78	2	C	UR	6.30108	19.4936	6.32115	15.3682
sp|Q14202|ZMYM3_HUMAN	ZMYM3	ZMYM3_HUMAN Zinc finger MYM-type protein 3	277	4	C	UR	10.8777	18.5364	11.1715	17.5618
sp|Q16576|RBBP7_HUMAN	RBBP7	RBBP7_HUMAN Histone-binding protein RBBP7	284	5	C	UR	3.43686	6.61245	3.69418	7.0557
sp|P0CG48|UBC_HUMAN	UBC	UBC_HUMAN Polyubiquitin-C	266	7	C	UR	7.77756	6.85873	10.0942	9.64276
sp|Q9NPJ6|MED4_HUMAN	MED4	MED4_HUMAN Mediator of RNA polymerase II transcription subunit 4	480	1	C	UR	5.62411	7.47536	5.01789	10.0727
sp|Q9H9B1|EHMT1_HUMAN	EHMT1	EHMT1_HUMAN Histone-lysine N-methyltransferase EHMT1	302	1	C	UR	7.52727	16.1559	7.44981	11.1553
sp|P05386|RLA1_HUMAN	RPLP1	RLA1_HUMAN 60S acidic ribosomal protein P1	11	2	C	UR	2.52988	5.04143	2.48202	3.43793
sp|Q29RF7|PDS5A_HUMAN	PDS5A	PDS5A_HUMAN Sister chromatid cohesion protein PDS5 homolog A	577	1	C	UR	8.62158	13.0649	8.38778	11.8482
sp|Q3ZCQ8-2|TIM50_HUMAN	TIMM50	TIM50_HUMAN Isoform 2 of Mitochondrial import inner membrane translocase subunit TIM50	139	5	C	UR	8.01149	13.4397	8.08988	12.1613
sp|P46013|KI67_HUMAN	MKI67	KI67_HUMAN Antigen KI-67	142	3	C	UR	10.8446	9.82733	10.0627	9.00928
sp|Q9UKM9|RALY_HUMAN	RALY	RALY_HUMAN RNA-binding protein Raly	26	8	C	UR	9.02268	5.60571	10.1135	7.38279
sp|Q00839|HNRPU_HUMAN	HNRNPU	HNRPU_HUMAN Heterogeneous nuclear ribonucleoprotein U	52	18	C	UR	7.36917	4.43093	7.34593	4.83411
sp|Q9NXV6|CARF_HUMAN	CDKN2AIP	CARF_HUMAN CDKN2A-interacting protein	581	1	C	UR	3.4895	20.8554	3.26902	25.0898
sp|Q7L0Y3|MRRP1_HUMAN	TRMT10C	MRRP1_HUMAN Mitochondrial ribonuclease P protein 1	282	1	C	UR	5.73331	12.3039	6.12815	8.16295
sp|Q10570|CPSF1_HUMAN	CPSF1	CPSF1_HUMAN Cleavage and polyadenylation specificity factor subunit 1	422	4	C	UR	7.0479	8.75546	6.95492	9.45562
sp|Q07021|C1QBP_HUMAN	C1QBP	C1QBP_HUMAN Complement component 1 Q subcomponent-binding protein, mitochondrial	66	16	C	UR	5.17016	18.7782	5.6829	23.3185
sp|Q8NHZ8|CDC26_HUMAN	CDC26	CDC26_HUMAN Anaphase-promoting complex subunit CDC26	475	1	C	UR	3.94638	6.7374	5.23523	7.72876
sp|P61964|WDR5_HUMAN	WDR5	WDR5_HUMAN WD repeat-containing protein 5	332	1	C	UR	4.7697	8.78082	5.38037	8.31504
sp|Q16527|CSRP2_HUMAN	CSRP2	CSRP2_HUMAN Cysteine and glycine-rich protein 2	355	3	C	UR	7.36013	16.7091	7.71839	13.3733
sp|P62263|RS14_HUMAN	RPS14	RS14_HUMAN 40S ribosomal protein S14	420	1	C	UR	16.415	10.9543	14.0999	10.9957
sp|Q13185|CBX3_HUMAN	CBX3	CBX3_HUMAN Chromobox protein homolog 3	213	7	C	UR	6.99856	8.39344	7.40921	10.9717
sp|Q9H2P0|ADNP_HUMAN	ADNP	ADNP_HUMAN Activity-dependent neuroprotector homeobox protein	443	1	C	UR	7.40818	12.8428	7.89316	16.0183
sp|P05387|RLA2_HUMAN	RPLP2	RLA2_HUMAN 60S acidic ribosomal protein P2	428	6	C	UR	12.9775	17.4593	9.24036	13.6656
sp|P62241|RS8_HUMAN	RPS8	RS8_HUMAN 40S ribosomal protein S8	445	5	C	UR	16.5823	12.2152	17.681	15.7509
sp|P55209|NP1L1_HUMAN	NAP1L1	NP1L1_HUMAN Nucleosome assembly protein 1-like 1	336	1	C	UR	10.7902	18.7768	9.1893	15.7868
sp|P24928|RPB1_HUMAN	POLR2A	RPB1_HUMAN DNA-directed RNA polymerase II subunit RPB1	378	4	C	UR	11.126	10.0275	12.125	10.3332
sp|Q01105|SET_HUMAN	SET	SET_HUMAN Protein SET	418	3	C	UR	6.66497	8.90361	7.53363	11.412
sp|Q13547|HDAC1_HUMAN	HDAC1	HDAC1_HUMAN Histone deacetylase 1	124	5	C	UR	6.66213	9.54427	6.85932	11.6542
sp|P46777|RL5_HUMAN	RPL5	RL5_HUMAN 60S ribosomal protein L5	287	2	C	UR	14.7644	26.8428	15.4646	23.0228
sp|Q07020|RL18_HUMAN	RPL18	RL18_HUMAN 60S ribosomal protein L18	436	3	C	UR	8.17772	11.4553	9.52988	13.9018
sp|Q92797|SYMPK_HUMAN	SYMPK	SYMPK_HUMAN Symplekin	630	1	C	UR	6.99998	10.8545	7.73709	8.06013
sp|Q07666|KHDR1_HUMAN	KHDRBS1	KHDR1_HUMAN KH domain-containing, RNA-binding, signal transduction-associated protein 1	431	3	C	UR	9.16522	6.42623	8.72588	7.17697
sp|O95400|CD2B2_HUMAN	CD2BP2	CD2B2_HUMAN CD2 antigen cytoplasmic tail-binding protein 2	512	1	C	UR	7.17467	9.52485	7.72181	10.6312
sp|P62847-4|RS24_HUMAN	RPS24	RS24_HUMAN Isoform 4 of 40S ribosomal protein S24	128	5	C	UR	8.59462	7.5866	6.63066	8.48798
sp|P43243|MATR3_HUMAN	MATR3	MATR3_HUMAN Matrin-3	187	12	C	UR	10.7935	7.52558	9.43645	6.50318
sp|P19388|RPAB1_HUMAN	POLR2E	RPAB1_HUMAN DNA-directed RNA polymerases I, II, and III subunit RPABC1	398	1	C	UR	9.81975	11.4951	7.45322	8.06922
sp|Q96T23|RSF1_HUMAN	RSF1	RSF1_HUMAN Remodeling and spacing factor 1	87	3	C	UR	7.18123	5.7805	7.00271	7.20715
sp|Q13523|PRP4B_HUMAN	PRPF4B	PRP4B_HUMAN Serine/threonine-protein kinase PRP4 homolog	593	1	C	UR	8.24951	3.61827	8.11834	6.55629
sp|P20671|H2A1D_HUMAN	HIST1H2AD	H2A1D_HUMAN Histone H2A type 1-D	76	7	C	UR	18.4256	6.40245	18.044	7.67911
sp|Q9Y676|RT18B_HUMAN	MRPS18B	RT18B_HUMAN 28S ribosomal protein S18b, mitochondrial	634	1	C	UR	6.11045	11.178	7.42035	14.3627
sp|O14979|HNRDL_HUMAN	HNRNPDL	HNRDL_HUMAN Heterogeneous nuclear ribonucleoprotein D-like	173	5	C	UR	6.40584	6.39252	6.86475	5.56499
sp|Q9UBL3|ASH2L_HUMAN	ASH2L	ASH2L_HUMAN Set1/Ash2 histone methyltransferase complex subunit ASH2	462	2	C	UR	7.2437	14.4196	7.88308	12.7353
sp|P09543|CN37_HUMAN	CNP	CN37_HUMAN 2',3'-cyclic-nucleotide 3'-phosphodiesterase	369	3	C	UR	6.70981	17.9737	7.16228	17.9938
sp|Q5BKZ1|ZN326_HUMAN	ZNF326	ZN326_HUMAN DBIRD complex subunit ZNF326	299	2	C	UR	8.46356	5.24057	8.66488	6.85622
sp|P11388-4|TOP2A_HUMAN	TOP2A	TOP2A_HUMAN Isoform 4 of DNA topoisomerase 2-alpha	251	2	C	UR	5.95541	9.11552	5.31227	10.6189
sp|P17987|TCPA_HUMAN	TCP1	TCPA_HUMAN T-complex protein 1 subunit alpha	482	1	C	UR	7.7429	12.7794	8.56291	12.1451
sp|Q1KMD3|HNRL2_HUMAN	HNRNPUL2	HNRL2_HUMAN Heterogeneous nuclear ribonucleoprotein U-like protein 2	466	3	C	UR	8.04958	5.0459	8.54979	6.63757
sp|P13637-3|AT1A3_HUMAN	ATP1A3	AT1A3_HUMAN Isoform 3 of Sodium/potassium-transporting ATPase subunit alpha-3	393	6	C	UR	8.70075	9.86825	8.69928	9.52303
sp|Q12906-7|ILF3_HUMAN	ILF3	ILF3_HUMAN Isoform 7 of Interleukin enhancer-binding factor 3	468	2	C	UR	8.19898	5.66526	6.55094	5.37797
sp|P18621-3|RL17_HUMAN	RPL17	RL17_HUMAN Isoform 3 of 60S ribosomal protein L17	291	6	C	UR	8.50082	9.67624	8.54963	11.7614
sp|P22626|ROA2_HUMAN	HNRNPA2B1	ROA2_HUMAN Heterogeneous nuclear ribonucleoproteins A2/B1	230	7	C	UR	30.1114	5.70437	29.4352	5.12706
sp|O00567|NOP56_HUMAN	NOP56	NOP56_HUMAN Nucleolar protein 56	257	1	C	UR	7.0269	6.69316	6.28169	10.9121
sp|P25398|RS12_HUMAN	RPS12	RS12_HUMAN 40S ribosomal protein S12	584	1	C	UR	11.5907	10.1483	10.4964	9.97514
sp|O00410-3|IPO5_HUMAN	IPO5	IPO5_HUMAN Isoform 3 of Importin-5	327	4	C	UR	3.13652	19.6075	4.2797	21.6243
sp|O95347|SMC2_HUMAN	SMC2	SMC2_HUMAN Structural maintenance of chromosomes protein 2	111	1	C	UR	10.129	14.4652	8.95418	14.2777
sp|Q8NHW5|RLA0L_HUMAN	RPLP0P6	RLA0L_HUMAN 60S acidic ribosomal protein P0-like	253	5	C	UR	13.8086	20.2612	12.7711	15.9454
sp|Q99729-2|ROAA_HUMAN	HNRNPAB	ROAA_HUMAN Isoform 2 of Heterogeneous nuclear ribonucleoprotein A/B	309	6	C	UR	14.0889	7.16885	13.7682	8.34093
sp|Q9NRZ9|HELLS_HUMAN	HELLS	HELLS_HUMAN Lymphoid-specific helicase	255	5	C	UR	3.67337	5.4601	3.62321	5.72576
sp|P50454|SERPH_HUMAN	SERPINH1	SERPH_HUMAN Serpin H1	168	1	C	UR	9.21528	14.0209	7.01335	10.1914
sp|Q15233|NONO_HUMAN	NONO	NONO_HUMAN Non-POU domain-containing octamer-binding protein	321	1	C	UR	5.00681	6.46432	5.38588	6.92169
sp|Q92616|GCN1L_HUMAN	GCN1L1	GCN1L_HUMAN Translational activator GCN1	453	1	C	UR	8.73836	14.6775	8.43613	14.0878
sp|Q99590|SCAFB_HUMAN	SCAF11	SCAFB_HUMAN Protein SCAF11	459	1	C	UR	10.0566	10.6725	9.64218	9.40779
sp|O43172|PRP4_HUMAN	PRPF4	PRP4_HUMAN U4/U6 small nuclear ribonucleoprotein Prp4	130	1	C	UR	13.5143	17.6329	12.3481	16.9353
sp|P62917|RL8_HUMAN	RPL8	RL8_HUMAN 60S ribosomal protein L8	146	3	C	UR	6.48484	12.3548	6.94796	11.203
sp|Q99848|EBP2_HUMAN	EBNA1BP2	EBP2_HUMAN Probable rRNA-processing protein EBP2	300	3	C	UR	11.191	10.5682	11.7112	10.1159
sp|Q14103|HNRPD_HUMAN	HNRNPD	HNRPD_HUMAN Heterogeneous nuclear ribonucleoprotein D0	173	10	C	UR	6.75861	12.5887	6.40741	11.0539
sp|Q86VM9|ZCH18_HUMAN	ZC3H18	ZCH18_HUMAN Zinc finger CCCH domain-containing protein 18	82	7	C	UR	11.6335	8.88241	11.4385	8.45752
sp|Q8NEV1|CSK23_HUMAN	CSNK2A3	CSK23_HUMAN Casein kinase II subunit alpha 3	638	1	C	UR	3.57459	9.76674	3.22594	10.0111
sp|P60468|SC61B_HUMAN	SEC61B	SC61B_HUMAN Protein transport protein Sec61 subunit beta	338	2	C	UR	7.69573	8.89796	7.10957	9.65147
sp|Q9H9J2|RM44_HUMAN	MRPL44	RM44_HUMAN 39S ribosomal protein L44, mitochondrial	485	1	C	UR	3.40218	6.17025	3.31243	5.49105
sp|P52815|RM12_HUMAN	MRPL12	RM12_HUMAN 39S ribosomal protein L12, mitochondrial	12	4	C	UR	5.0529	13.5954	4.85087	12.6154
sp|P26358-2|DNMT1_HUMAN	DNMT1	DNMT1_HUMAN Isoform 2 of DNA (cytosine-5)-methyltransferase 1	404	1	C	UR	9.39525	13.8192	9.72148	8.22988
sp|P16104|H2AX_HUMAN	H2AFX	H2AX_HUMAN Histone H2AX	76	16	C	UR	14.4895	6.04205	14.6142	7.09606
sp|O95758-4|PTBP3_HUMAN	PTBP3	PTBP3_HUMAN Isoform 4 of Polypyrimidine tract-binding protein 3	268	1	C	UR	11.195	8.87579	9.80761	9.0038
sp|Q9P258|RCC2_HUMAN	RCC2	RCC2_HUMAN Protein RCC2	72	4	C	UR	6.31989	8.73514	6.41216	10.5868
sp|P26641|EF1G_HUMAN	EEF1G	EF1G_HUMAN Elongation factor 1-gamma	210	4	C	UR	7.96093	9.6711	7.83239	11.3302
sp|Q96GC5|RM48_HUMAN	MRPL48	RM48_HUMAN 39S ribosomal protein L48, mitochondrial	144	1	C	UR	9.26982	18.0531	8.85194	12.8593
sp|Q92522|H1X_HUMAN	H1FX	H1X_HUMAN Histone H1x	73	6	C	UR	22.0753	20.6548	22.4603	20.7741
sp|P09234|RU1C_HUMAN	SNRPC	RU1C_HUMAN U1 small nuclear ribonucleoprotein C	605	2	C	UR	2.35058	2.85778	2.2708	2.64238
sp|P50914|RL14_HUMAN	RPL14	RL14_HUMAN 60S ribosomal protein L14	511	4	C	UR	8.33385	14.576	8.60412	12.4027
sp|Q99832|TCPH_HUMAN	CCT7	TCPH_HUMAN T-complex protein 1 subunit eta	157	2	C	UR	6.88652	11.3881	8.54072	9.78755
sp|P09874|PARP1_HUMAN	PARP1	PARP1_HUMAN Poly [ADP-ribose] polymerase 1	57	14	C	UR	15.3235	11.2581	13.1529	9.82781
sp|Q8WUA4|TF3C2_HUMAN	GTF3C2	TF3C2_HUMAN General transcription factor 3C polypeptide 2	333	3	C	UR	7.74314	17.2184	7.69488	14.9407
sp|Q99714|HCD2_HUMAN	HSD17B10	HCD2_HUMAN 3-hydroxyacyl-CoA dehydrogenase type-2	373	1	C	UR	5.32315	14.2352	5.42005	13.3458
sp|P40937|RFC5_HUMAN	RFC5	RFC5_HUMAN Replication factor C subunit 5	514	1	C	UR	7.00708	14.658	6.53684	12.3887
sp|P28799|GRN_HUMAN	GRN	GRN_HUMAN Granulins	129	1	C	UR	9.60562	28.5463	10.7475	21.1315
sp|P45973|CBX5_HUMAN	CBX5	CBX5_HUMAN Chromobox protein homolog 5	571	3	C	UR	6.42796	15.3636	6.95889	7.76731
sp|P18077|RL35A_HUMAN	RPL35A	RL35A_HUMAN 60S ribosomal protein L35a	83	1	C	UR	4.61471	4.44784	4.38232	6.57324
sp|P14866|HNRPL_HUMAN	HNRNPL	HNRPL_HUMAN Heterogeneous nuclear ribonucleoprotein L	334	5	C	UR	12.5129	6.38227	12.8272	7.43591
sp|P78347|GTF2I_HUMAN	GTF2I	GTF2I_HUMAN General transcription factor II-I	125	3	C	UR	6.3543	12.6403	5.98369	14.7339
sp|P31943|HNRH1_HUMAN	HNRNPH1	HNRH1_HUMAN Heterogeneous nuclear ribonucleoprotein H	155	14	C	UR	8.73177	6.58483	5.78746	6.64933
sp|P51991|ROA3_HUMAN	HNRNPA3	ROA3_HUMAN Heterogeneous nuclear ribonucleoprotein A3	230	2	C	UR	27.9164	7.59923	23.164	5.13409
sp|P83916|CBX1_HUMAN	CBX1	CBX1_HUMAN Chromobox protein homolog 1	465	3	C	UR	8.50837	11.5586	8.78433	14.9339
sp|O60762|DPM1_HUMAN	DPM1	DPM1_HUMAN Dolichol-phosphate mannosyltransferase	222	5	C	UR	6.96722	9.37059	7.07309	9.92796
sp|P46100|ATRX_HUMAN	ATRX	ATRX_HUMAN Transcriptional regulator ATRX	360	1	C	UR	11.6325	17.4297	11.3266	12.7231
sp|P62753|RS6_HUMAN	RPS6	RS6_HUMAN 40S ribosomal protein S6	194	3	C	UR	12.2174	11.7148	13.6512	16
sp|Q8IYB3|SRRM1_HUMAN	SRRM1	SRRM1_HUMAN Serine/arginine repetitive matrix protein 1	134	3	C	UR	12.0474	8.06745	12.8396	12.0808
sp|Q13554|KCC2B_HUMAN	CAMK2B	KCC2B_HUMAN Calcium/calmodulin-dependent protein kinase type II subunit beta	70	1	C	UR	11.4341	15.4369	11.4664	14.9342
sp|Q9P2E9|RRBP1_HUMAN	RRBP1	RRBP1_HUMAN Ribosome-binding protein 1	50	9	C	UR	5.95451	11.8535	7.20119	13.8753
sp|P35249|RFC4_HUMAN	RFC4	RFC4_HUMAN Replication factor C subunit 4	390	3	C	UR	8.37433	16.8567	6.56627	11.2363
sp|Q9Y265|RUVB1_HUMAN	RUVBL1	RUVB1_HUMAN RuvB-like 1	143	10	C	UR	7.78065	11.9305	7.34906	8.67977
sp|Q02543|RL18A_HUMAN	RPL18A	RL18A_HUMAN 60S ribosomal protein L18a	85	2	C	UR	10.1828	12.3472	10.5662	12.7619
sp|Q9BQG0-2|MBB1A_HUMAN	MYBBP1A	MBB1A_HUMAN Isoform 2 of Myb-binding protein 1A	274	3	C	UR	7.33372	17.3555	8.21391	16.5457
sp|Q9NS91|RAD18_HUMAN	RAD18	RAD18_HUMAN E3 ubiquitin-protein ligase RAD18	9	3	C	UR	7.14012	9.69918	6.84433	10.2438
sp|P38398|BRCA1_HUMAN	BRCA1	BRCA1_HUMAN Breast cancer type 1 susceptibility protein	509	3	C	UR	8.17682	11.5766	7.12155	9.76627
sp|P07910|HNRPC_HUMAN	HNRNPC	HNRPC_HUMAN Heterogeneous nuclear ribonucleoproteins C1/C2	22	21	C	UR	11.3962	5.76547	11.8552	7.11032
sp|P22087|FBRL_HUMAN	FBL	FBRL_HUMAN rRNA 2'-O-methyltransferase fibrillarin	625	1	C	UR	3.83085	3.7831	3.91497	5.62475
sp|O43823|AKAP8_HUMAN	AKAP8	AKAP8_HUMAN A-kinase anchor protein 8	611	1	C	UR	9.95716	7.16954	10.7346	10.6928
sp|P35250|RFC2_HUMAN	RFC2	RFC2_HUMAN Replication factor C subunit 2	109	2	C	UR	7.0792	14.8321	5.51301	12.1882
sp|P22314|UBA1_HUMAN	UBA1	UBA1_HUMAN Ubiquitin-like modifier-activating enzyme 1	23	1	C	UR	5.88174	11.1336	8.35767	9.53589
sp|P52597|HNRPF_HUMAN	HNRNPF	HNRPF_HUMAN Heterogeneous nuclear ribonucleoprotein F	155	7	C	UR	5.44354	5.13926	5.27794	6.25545
sp|P50502|F10A1_HUMAN	ST13	F10A1_HUMAN Hsc70-interacting protein	610	1	C	UR	7.18278	11.0497	9.71097	10.4123
sp|Q92945|FUBP2_HUMAN	KHSRP	FUBP2_HUMAN Far upstream element-binding protein 2	170	2	C	UR	13.4689	19.1717	11.5043	12.2573
sp|Q96T88-2|UHRF1_HUMAN	UHRF1	UHRF1_HUMAN Isoform 2 of E3 ubiquitin-protein ligase UHRF1	357	1	C	UR	12.1992	11.9669	10.1617	8.48879
sp|Q5UIP0|RIF1_HUMAN	RIF1	RIF1_HUMAN Telomere-associated protein RIF1	159	1	C	UR	5.93452	9.80895	5.11508	12.9049
sp|P25705|ATPA_HUMAN	ATP5A1	ATPA_HUMAN ATP synthase subunit alpha, mitochondrial	430	4	C	UR	6.99659	9.73848	7.59576	10.0682
sp|Q8N9N5|BANP_HUMAN	BANP	BANP_HUMAN Protein BANP	305	3	C	UR	2.59733	7.03	3.22926	8.16722
sp|Q13405|RM49_HUMAN	MRPL49	RM49_HUMAN 39S ribosomal protein L49, mitochondrial	224	1	C	UR	3.67482	5.45187	3.68357	6.12954
sp|Q7Z4V5|HDGR2_HUMAN	HDGFRP2	HDGR2_HUMAN Hepatoma-derived growth factor-related protein 2	471	1	C	UR	7.658	8.05851	7.35709	10.0609
sp|Q5C9Z4|NOM1_HUMAN	NOM1	NOM1_HUMAN Nucleolar MIF4G domain-containing protein 1	145	1	C	UR	8.15781	12.0703	8.83852	13.5814
sp|P51649-2|SSDH_HUMAN	ALDH5A1	SSDH_HUMAN Isoform 2 of Succinate-semialdehyde dehydrogenase, mitochondrial	345	1	C	UR	11.405	18.7767	11.464	12.464
sp|Q12872-2|SFSWA_HUMAN	SFSWAP	SFSWA_HUMAN Isoform 2 of Splicing factor, suppressor of white-apricot homolog	243	2	C	UR	11.1855	11.578	9.70659	10.9839
sp|Q96PK6|RBM14_HUMAN	RBM14	RBM14_HUMAN RNA-binding protein 14	552	2	C	UR	6.25228	6.85817	6.8553	6.8583
sp|Q9Y6X8|ZHX2_HUMAN	ZHX2	ZHX2_HUMAN Zinc fingers and homeoboxes protein 2	363	2	C	UR	7.68475	12.3991	8.13086	11.1408
sp|Q9Y230|RUVB2_HUMAN	RUVBL2	RUVB2_HUMAN RuvB-like 2	167	6	C	UR	12.3687	15.6331	9.30881	10.3679
sp|P09651|ROA1_HUMAN	HNRNPA1	ROA1_HUMAN Heterogeneous nuclear ribonucleoprotein A1	230	3	C	UR	21.9899	8.14686	19.5669	7.12
sp|Q9BS18|APC13_HUMAN	ANAPC13	APC13_HUMAN Anaphase-promoting complex subunit 13	427	1	C	UR	7.46212	11.7832	8.32464	15.435
sp|P34932|HSP74_HUMAN	HSPA4	HSP74_HUMAN Heat shock 70 kDa protein 4	626	1	C	UR	7.02751	10.8062	9.03198	10.1421
sp|P04844|RPN2_HUMAN	RPN2	RPN2_HUMAN Dolichyl-diphosphooligosaccharide--protein glycosyltransferase subunit 2	501	1	C	UR	3.274	5.16285	4.26269	4.39572
sp|Q5QJE6|TDIF2_HUMAN	DNTTIP2	TDIF2_HUMAN Deoxynucleotidyltransferase terminal-interacting protein 2	147	1	C	UR	7.99191	11.9034	7.31537	10.929
sp|Q9Y3Y2-3|CHTOP_HUMAN	CHTOP	CHTOP_HUMAN Isoform 2 of Chromatin target of PRMT1 protein	148	4	C	UR	6.14596	4.54036	6.22838	4.72681
sp|P39019|RS19_HUMAN	RPS19	RS19_HUMAN 40S ribosomal protein S19	227	4	C	UR	15.2994	11.0107	16.7963	9.86185
sp|P83881|RL36A_HUMAN	RPL36A	RL36A_HUMAN 60S ribosomal protein L36a	401	2	C	UR	9.09621	8.19232	6.41348	9.31282
sp|Q9NTJ3|SMC4_HUMAN	SMC4	SMC4_HUMAN Structural maintenance of chromosomes protein 4	220	3	C	UR	8.42973	13.3964	8.29598	12.1402
sp|Q15007|FL2D_HUMAN	WTAP	FL2D_HUMAN Pre-mRNA-splicing regulator WTAP	416	3	C	UR	7.74166	8.59478	7.90952	7.72479
sp|P63173|RL38_HUMAN	RPL38	RL38_HUMAN 60S ribosomal protein L38	547	2	C	UR	5.69415	6.53376	5.74334	7.81059
sp|P37108|SRP14_HUMAN	SRP14	SRP14_HUMAN Signal recognition particle 14 kDa protein	447	1	C	UR	7.15457	7.90737	7.35632	10.2566
sp|P78527|PRKDC_HUMAN	PRKDC	PRKDC_HUMAN DNA-dependent protein kinase catalytic subunit	137	16	C	UR	6.74365	11.9706	7.27158	10.9112
sp|Q14978-2|NOLC1_HUMAN	NOLC1	NOLC1_HUMAN Isoform Beta of Nucleolar and coiled-body phosphoprotein 1	15	16	C	UR	5.30073	4.69883	5.05789	4.7363
sp|P68431|H31_HUMAN	HIST1H3A	H31_HUMAN Histone H3.1	272	6	C	UR	16.3846	7.27418	16.5979	6.59981
sp|P22234-2|PUR6_HUMAN	PAICS	PUR6_HUMAN Isoform 2 of Multifunctional protein ADE2	276	2	C	UR	8.34654	11.6206	8.99896	10.7004
sp|P19338|NUCL_HUMAN	NCL	NUCL_HUMAN Nucleolin	114	15	C	UR	19.5929	7.40954	21.0263	8.35341
sp|Q6P2Q9|PRP8_HUMAN	PRPF8	PRP8_HUMAN Pre-mRNA-processing-splicing factor 8	583	2	C	UR	6.59596	7.44495	6.32777	6.84693
sp|Q02880|TOP2B_HUMAN	TOP2B	TOP2B_HUMAN DNA topoisomerase 2-beta	251	5	C	UR	9.181	7.95385	8.86158	8.6485
sp|P50991|TCPD_HUMAN	CCT4	TCPD_HUMAN T-complex protein 1 subunit delta	172	2	C	UR	6.42856	10.7051	8.3794	8.90668
sp|P42166|LAP2A_HUMAN	TMPO	LAP2A_HUMAN Lamina-associated polypeptide 2, isoform alpha	527	5	C	UR	6.87468	8.10481	7.50712	10.046
sp|Q9UJV9|DDX41_HUMAN	DDX41	DDX41_HUMAN Probable ATP-dependent RNA helicase DDX41	558	1	C	UR	8.93059	8.54936	6.77999	8.10092
sp|Q93009|UBP7_HUMAN	USP7	UBP7_HUMAN Ubiquitin carboxyl-terminal hydrolase 7	438	1	C	UR	6.09074	8.50244	6.00825	8.05962
sp|P52272|HNRPM_HUMAN	HNRNPM	HNRPM_HUMAN Heterogeneous nuclear ribonucleoprotein M	38	51	C	UR	5.64933	7.00211	5.17667	7.41202
sp|P10809|CH60_HUMAN	HSPD1	CH60_HUMAN 60 kDa heat shock protein, mitochondrial	208	16	C	UR	8.49944	12.9843	8.53796	11.644
sp|P07737|PROF1_HUMAN	PFN1	PROF1_HUMAN Profilin-1	215	4	C	UR	6.66063	11.3338	8.87787	10.7407
sp|P23588|IF4B_HUMAN	EIF4B	IF4B_HUMAN Eukaryotic translation initiation factor 4B	458	2	C	UR	8.43685	15.6095	11.2145	20.0677
sp|P62277|RS13_HUMAN	RPS13	RS13_HUMAN 40S ribosomal protein S13	372	2	C	UR	8.78519	10.7078	8.56185	9.02363
sp|Q92785|REQU_HUMAN	DPF2	REQU_HUMAN Zinc finger protein ubi-d4	267	2	C	UR	7.44841	12.9717	7.29838	11.397
sp|P07437|TBB5_HUMAN	TUBB	TBB5_HUMAN Tubulin beta chain	91	6	C	UR	6.08238	12.8902	6.60694	10.0815
sp|Q99623|PHB2_HUMAN	PHB2	PHB2_HUMAN Prohibitin-2	311	1	C	UR	7.70286	11.8032	7.53349	11.3741
sp|P09429|HMGB1_HUMAN	HMGB1	HMGB1_HUMAN High mobility group protein B1	352	2	C	UR	7.46195	12.4032	9.6136	10.2775
sp|O43719|HTSF1_HUMAN	HTATSF1	HTSF1_HUMAN HIV Tat-specific factor 1	484	2	C	UR	10.5092	10.2006	7.37485	12.7179
sp|Q9UQ35|SRRM2_HUMAN	SRRM2	SRRM2_HUMAN Serine/arginine repetitive matrix protein 2	10	1	C	UR	8.97997	9.95653	7.71373	9.90521
sp|Q9BSD7|NTPCR_HUMAN	NTPCR	NTPCR_HUMAN Cancer-related nucleoside-triphosphatase	411	1	C	UR	3.44622	5.62257	3.61521	6.77554
sp|Q9Y2X3|NOP58_HUMAN	NOP58	NOP58_HUMAN Nucleolar protein 58	503	1	C	UR	6.7598	4.09124	6.12608	5.62873
sp|Q13435|SF3B2_HUMAN	SF3B2	SF3B2_HUMAN Splicing factor 3B subunit 2	27	5	C	UR	14.3664	12.5564	10.0333	9.49563
sp|Q5JWF2|GNAS1_HUMAN	GNAS	GNAS1_HUMAN Guanine nucleotide-binding protein G(s) subunit alpha isoforms XLas	117	3	C	UR	11.6284	13.0067	11.4847	12.3119
sp|Q96FF9|CDCA5_HUMAN	CDCA5	CDCA5_HUMAN Sororin	449	1	C	UR	8.06312	11.4614	7.25115	12.3084
sp|P11142|HSP7C_HUMAN	HSPA8	HSP7C_HUMAN Heat shock cognate 71 kDa protein	99	9	C	UR	9.0617	18.9776	7.88676	14.5114
sp|Q6UWP8|SBSN_HUMAN	SBSN	SBSN_HUMAN Suprabasin	323	1	C	UR	4.32685	7.88289	7.6478	15.9929
sp|Q92841|DDX17_HUMAN	DDX17	DDX17_HUMAN Probable ATP-dependent RNA helicase DDX17	132	3	C	UR	13.8645	8.71701	10.231	6.74441
sp|Q96KM6|Z512B_HUMAN	ZNF512B	Z512B_HUMAN Zinc finger protein 512B	241	1	C	UR	7.76444	9.42554	8.81104	8.96738
sp|Q8WWY3|PRP31_HUMAN	PRPF31	PRP31_HUMAN U4/U6 small nuclear ribonucleoprotein Prp31	549	3	C	UR	8.90662	10.5551	7.33446	9.04557
sp|P15311|EZRI_HUMAN	EZR	EZRI_HUMAN Ezrin	242	3	C	UR	8.47203	9.96655	10.1559	9.9767
sp|Q8N488|RYBP_HUMAN	RYBP	RYBP_HUMAN RING1 and YY1-binding protein	196	1	C	UR	6.15514	10.0529	6.60831	11.3611
sp|P49368|TCPG_HUMAN	CCT3	TCPG_HUMAN T-complex protein 1 subunit gamma	623	2	C	UR	9.50975	19.3408	8.86467	18.0698
sp|P23246|SFPQ_HUMAN	SFPQ	SFPQ_HUMAN Splicing factor, proline- and glutamine-rich	322	2	C	UR	8.1939	9.62182	8.39079	12.0319
sp|P61758|PFD3_HUMAN	VBP1	PFD3_HUMAN Prefoldin subunit 3	381	3	C	UR	8.81349	15.8482	8.4662	13.875
sp|P22392-2|NDKB_HUMAN	NME2	NDKB_HUMAN Isoform 3 of Nucleoside diphosphate kinase B	212	3	C	UR	8.88221	11.2373	9.38144	11.7262
sp|P42704|LPPRC_HUMAN	LRPPRC	LPPRC_HUMAN Leucine-rich PPR motif-containing protein, mitochondrial	356	3	C	UR	7.58444	13.4099	8.27484	12.5784
sp|P14678-3|RSMB_HUMAN	SNRPB	RSMB_HUMAN Isoform SM-B1 of Small nuclear ribonucleoprotein-associated proteins B and B'	353	4	C	UR	9.43056	13.6579	9.23539	10.0064
sp|P08238|HS90B_HUMAN	HSP90AB1	HS90B_HUMAN Heat shock protein HSP 90-beta	40	4	C	UR	9.34853	14.0969	10.4009	12.1894
sp|O76021|RL1D1_HUMAN	RSL1D1	RL1D1_HUMAN Ribosomal L1 domain-containing protein 1	179	2	C	UR	18.7733	9.51304	20.6715	10.2118
sp|P23526|SAHH_HUMAN	AHCY	SAHH_HUMAN Adenosylhomocysteinase	619	1	C	UR	9.69705	12.2721	10.377	11.6399
sp|P06493|CDK1_HUMAN	CDK1	CDK1_HUMAN Cyclin-dependent kinase 1	108	2	C	UR	8.51625	12.2206	8.15575	10.503
sp|O75643|U520_HUMAN	SNRNP200	U520_HUMAN U5 small nuclear ribonucleoprotein 200 kDa helicase	254	11	C	UR	9.6481	9.9326	9.41202	8.56699
sp|O75830|SPI2_HUMAN	SERPINI2	SPI2_HUMAN Serpin I2	261	3	C	UR	5.38888	7.68887	5.32792	6.49551
sp|Q96A72|MGN2_HUMAN	MAGOHB	MGN2_HUMAN Protein mago nashi homolog 2	423	1	C	UR	10.5221	6.46395	10.5541	5.32674
sp|P14625|ENPL_HUMAN	HSP90B1	ENPL_HUMAN Endoplasmin	40	4	C	UR	7.59025	12.5852	9.18302	11.1593
sp|O00154|BACH_HUMAN	ACOT7	BACH_HUMAN Cytosolic acyl coenzyme A thioester hydrolase	569	1	C	UR	6.73102	11.3222	9.50258	10.8193
sp|Q9BRX2|PELO_HUMAN	PELO	PELO_HUMAN Protein pelota homolog	389	1	C	UR	10.982	14.3355	9.89179	11.1104
sp|P23396|RS3_HUMAN	RPS3	RS3_HUMAN 40S ribosomal protein S3	55	39	C	UR	8.20245	9.92054	8.30968	9.92565
sp|P10412|H14_HUMAN	HIST1H1E	H14_HUMAN Histone H1.4	18	7	C	UR	27.5328	11.8513	24.3287	11.1173
sp|P46821|MAP1B_HUMAN	MAP1B	MAP1B_HUMAN Microtubule-associated protein 1B	260	5	C	UR	8.97427	8.72871	9.68675	13.2709
sp|Q7Z739|YTHD3_HUMAN	YTHDF3	YTHD3_HUMAN YTH domain family protein 3	221	1	C	UR	11.2975	13.3244	10.0581	12.4351
sp|P06454|PTMA_HUMAN	PTMA	PTMA_HUMAN Prothymosin alpha	6	2	C	UR	4.58185	4.04539	5.6893	8.34628
sp|Q13242|SRSF9_HUMAN	SRSF9	SRSF9_HUMAN Serine/arginine-rich splicing factor 9	189	1	C	UR	14.1803	6.30197	13.4745	6.31755
sp|P61247|RS3A_HUMAN	RPS3A	RS3A_HUMAN 40S ribosomal protein S3a	37	9	C	UR	10.9181	12.3003	10.905	12.4213
sp|O43290|SNUT1_HUMAN	SART1	SNUT1_HUMAN U4/U6.U5 tri-snRNP-associated protein 1	205	2	C	UR	11.3027	10.9688	10.8828	12.6999
sp|O75347|TBCA_HUMAN	TBCA	TBCA_HUMAN Tubulin-specific chaperone A	534	1	C	UR	6.88055	8.09024	5.89667	10.6147
sp|P04075-2|ALDOA_HUMAN	ALDOA	ALDOA_HUMAN Isoform 2 of Fructose-bisphosphate aldolase A	283	3	C	UR	5.7789	9.5166	6.70051	10.3163
sp|Q9Y4L1|HYOU1_HUMAN	HYOU1	HYOU1_HUMAN Hypoxia up-regulated protein 1	17	1	C	UR	3.49366	5.21791	4.62792	4.77374
sp|Q8NFW8|NEUA_HUMAN	CMAS	NEUA_HUMAN N-acylneuraminate cytidylyltransferase	340	1	C	UR	8.67659	14.0545	9.60079	12.056
sp|P62306|RUXF_HUMAN	SNRPF	RUXF_HUMAN Small nuclear ribonucleoprotein F	392	1	C	UR	11.1756	14.6506	12.196	10.7592
sp|P07237|PDIA1_HUMAN	P4HB	PDIA1_HUMAN Protein disulfide-isomerase	104	7	C	UR	8.11852	10.9005	9.12886	11.5062
sp|Q13148|TADBP_HUMAN	TARDBP	TADBP_HUMAN TAR DNA-binding protein 43	317	1	C	UR	5.54396	7.30743	6.61901	7.8467
sp|Q15084-2|PDIA6_HUMAN	PDIA6	PDIA6_HUMAN Isoform 2 of Protein disulfide-isomerase A6	384	1	C	UR	8.24626	14.8474	8.23156	10.0614
sp|Q99653|CHP1_HUMAN	CHP1	CHP1_HUMAN Calcineurin B homologous protein 1	425	1	C	UR	8.08587	14.2144	7.48574	11.9319
sp|Q96CS3|FAF2_HUMAN	FAF2	FAF2_HUMAN FAS-associated factor 2	206	1	C	UR	9.12055	10.2375	9.53405	11.8328
sp|Q4U2R6|RM51_HUMAN	MRPL51	RM51_HUMAN 39S ribosomal protein L51, mitochondrial	508	1	C	UR	5.90742	10.3629	6.41788	10.7307
sp|Q15424-3|SAFB1_HUMAN	SAFB	SAFB1_HUMAN Isoform 3 of Scaffold attachment factor B1	177	4	C	UR	17.2565	7.34183	15.7554	7.50725
sp|Q9Y2W1|TR150_HUMAN	THRAP3	TR150_HUMAN Thyroid hormone receptor-associated protein 3	51	17	C	UR	7.31197	7.10035	7.77537	8.85341
sp|P09972|ALDOC_HUMAN	ALDOC	ALDOC_HUMAN Fructose-bisphosphate aldolase C	396	1	C	UR	7.83308	12.7049	9.54365	11.1573
sp|P57678|GEMI4_HUMAN	GEMIN4	GEMI4_HUMAN Gem-associated protein 4	563	1	C	UR	8.8601	12.0451	8.22416	11.5107
sp|P49411|EFTU_HUMAN	TUFM	EFTU_HUMAN Elongation factor Tu, mitochondrial	34	9	C	UR	7.6275	17.9219	6.51833	15.1486
sp|Q15746|MYLK_HUMAN	MYLK	MYLK_HUMAN Myosin light chain kinase, smooth muscle	200	1	C	UR	8.79019	9.78821	9.93843	12.0457
sp|O75533|SF3B1_HUMAN	SF3B1	SF3B1_HUMAN Splicing factor 3B subunit 1	383	4	C	UR	10.7832	10.8202	10.5005	10.6849
sp|Q9UHX1-2|PUF60_HUMAN	PUF60	PUF60_HUMAN Isoform 2 of Poly(U)-binding-splicing factor PUF60	93	15	C	UR	12.5435	16.4513	9.8886	11.8423
sp|P29401-2|TKT_HUMAN	TKT	TKT_HUMAN Isoform 2 of Transketolase	164	3	C	UR	6.84246	12.3099	9.1835	10.5485
sp|P27695|APEX1_HUMAN	APEX1	APEX1_HUMAN DNA-(apurinic or apyrimidinic site) lyase	271	2	C	UR	4.78665	7.29537	4.91567	7.36494
sp|Q8N0Y7|PGAM4_HUMAN	PGAM4	PGAM4_HUMAN Probable phosphoglycerate mutase 4	112	2	C	UR	7.65172	14.6437	9.9071	10.1571
sp|P16403|H12_HUMAN	HIST1H1C	H12_HUMAN Histone H1.2	18	3	C	UR	26.9028	14.7253	22.4001	12.3255
sp|Q9UMS4|PRP19_HUMAN	PRPF19	PRP19_HUMAN Pre-mRNA-processing factor 19	576	2	C	UR	9.45428	7.6443	8.93316	9.37294
sp|P29218-3|IMPA1_HUMAN	IMPA1	IMPA1_HUMAN Isoform 3 of Inositol monophosphatase 1	568	1	C	UR	7.84396	9.37163	7.50199	9.8147
sp|Q9P035|HACD3_HUMAN	PTPLAD1	HACD3_HUMAN Very-long-chain (3R)-3-hydroxyacyl-[acyl-carrier protein] dehydratase 3	550	3	C	UR	6.18675	9.6746	6.53143	9.82683
sp|P07900-2|HS90A_HUMAN	HSP90AA1	HS90A_HUMAN Isoform 2 of Heat shock protein HSP 90-alpha	40	12	C	UR	7.82549	12.0166	9.09435	11.991
sp|P00338-3|LDHA_HUMAN	LDHA	LDHA_HUMAN Isoform 3 of L-lactate dehydrogenase A chain	198	4	C	UR	5.73567	9.4162	9.01882	10.3124
sp|P55072|TERA_HUMAN	VCP	TERA_HUMAN Transitional endoplasmic reticulum ATPase	223	3	C	UR	7.20858	11.2419	8.15165	10.8282
sp|Q96I25|SPF45_HUMAN	RBM17	SPF45_HUMAN Splicing factor 45	16	4	C	UR	8.81498	8.31557	8.12555	8.97898
sp|P19474|RO52_HUMAN	TRIM21	RO52_HUMAN E3 ubiquitin-protein ligase TRIM21	191	29	C	UR	7.62875	18.2527	6.58187	18.3755
sp|P62266|RS23_HUMAN	RPS23	RS23_HUMAN 40S ribosomal protein S23	84	3	C	UR	17.2769	11.1104	7.78874	8.94912
sp|Q15029|U5S1_HUMAN	EFTUD2	U5S1_HUMAN 116 kDa U5 small nuclear ribonucleoprotein component	62	12	C	UR	8.76867	7.75891	9.05997	8.53933
sp|Q8NC51|PAIRB_HUMAN	SERBP1	PAIRB_HUMAN Plasminogen activator inhibitor 1 RNA-binding protein	237	4	C	UR	6.65074	8.57806	7.40159	11.0906
sp|P62280|RS11_HUMAN	RPS11	RS11_HUMAN 40S ribosomal protein S11	435	2	C	UR	12.538	9.63873	12.4542	9.66647
sp|Q96EY7|PTCD3_HUMAN	PTCD3	PTCD3_HUMAN Pentatricopeptide repeat domain-containing protein 3, mitochondrial	559	1	C	UR	7.70561	10.8028	7.77486	10.6409
sp|Q9Y266|NUDC_HUMAN	NUDC	NUDC_HUMAN Nuclear migration protein nudC	498	2	C	UR	8.12765	13.3994	7.87335	14.7335
sp|P31948|STIP1_HUMAN	STIP1	STIP1_HUMAN Stress-induced-phosphoprotein 1	211	2	C	UR	9.03267	13.0968	9.13082	13.0027
sp|P11021|GRP78_HUMAN	HSPA5	GRP78_HUMAN 78 kDa glucose-regulated protein	99	22	C	UR	8.7887	14.474	8.49821	15.0019
sp|Q5VTE0|EF1A3_HUMAN	EEF1A1P5	EF1A3_HUMAN Putative elongation factor 1-alpha-like 3	233	20	C	UR	6.2001	8.76829	5.5362	9.19757
sp|P67809|YBOX1_HUMAN	YBX1	YBOX1_HUMAN Nuclease-sensitive element-binding protein 1	190	2	C	UR	8.87727	13.2573	10.8465	11.9924
sp|Q9BSJ6|FA64A_HUMAN	FAM64A	FA64A_HUMAN Protein FAM64A	504	1	C	UR	5.72513	13.9594	5.99	16.5119
sp|P62829|RL23_HUMAN	RPL23	RL23_HUMAN 60S ribosomal protein L23	382	3	C	UR	11.1436	12.8554	11.8216	12.2324
sp|P51648-2|AL3A2_HUMAN	ALDH3A2	AL3A2_HUMAN Isoform 2 of Fatty aldehyde dehydrogenase	415	1	C	UR	9.07408	16.8093	9.75796	14.712
sp|Q5JNZ5|RS26L_HUMAN	RPS26P11	RS26L_HUMAN Putative 40S ribosomal protein S26-like 1	522	1	C	UR	8.05627	8.26359	9.05624	10.2222
sp|Q9P0L0-2|VAPA_HUMAN	VAPA	VAPA_HUMAN Isoform 2 of Vesicle-associated membrane protein-associated protein A	240	2	C	UR	3.55894	5.2287	4.05151	6.18828
sp|Q5XKP0|QIL1_HUMAN	QIL1	QIL1_HUMAN Protein QIL1	269	2	C	UR	8.65938	13.0556	8.74664	14.5885
sp|O60664|PLIN3_HUMAN	PLIN3	PLIN3_HUMAN Perilipin-3	598	1	C	UR	5.38817	9.56164	9.29206	10.3646
sp|P62316|SMD2_HUMAN	SNRPD2	SMD2_HUMAN Small nuclear ribonucleoprotein Sm D2	285	6	C	UR	8.32861	8.6623	8.71523	9.54008
sp|Q96T58|MINT_HUMAN	SPEN	MINT_HUMAN Msx2-interacting protein	152	2	C	UR	9.46779	9.99817	8.88071	9.1765
sp|Q14847-2|LASP1_HUMAN	LASP1	LASP1_HUMAN Isoform 2 of LIM and SH3 domain protein 1	452	2	C	UR	9.62593	10.768	10.2118	11.6823
sp|Q3KQV3|ZN792_HUMAN	ZNF792	ZN792_HUMAN Zinc finger protein 792	587	3	C	UR	6.21369	8.09246	5.58327	8.28719
sp|P50990|TCPQ_HUMAN	CCT8	TCPQ_HUMAN T-complex protein 1 subunit theta	103	3	C	UR	8.89454	17.5676	8.95773	15.3625
sp|P00558|PGK1_HUMAN	PGK1	PGK1_HUMAN Phosphoglycerate kinase 1	110	3	C	UR	6.96193	10.2091	7.87513	10.8422
sp|Q7Z5K2-3|WAPL_HUMAN	WAPAL	WAPL_HUMAN Isoform 3 of Wings apart-like protein homolog	216	1	C	UR	9.09767	9.69901	9.73372	11.1966
sp|O43684|BUB3_HUMAN	BUB3	BUB3_HUMAN Mitotic checkpoint protein BUB3	497	2	C	UR	8.7741	8.23599	8.96132	12.101
sp|P35268|RL22_HUMAN	RPL22	RL22_HUMAN 60S ribosomal protein L22	77	2	C	UR	10.1637	12.0808	8.41687	11.2154
sp|Q96HJ9-2|CG055_HUMAN	C7orf55	CG055_HUMAN Isoform 2 of UPF0562 protein C7orf55	45	7	C	UR	12.2034	11.3093	10.6654	11.3237
sp|Q8IWX8|CHERP_HUMAN	CHERP	CHERP_HUMAN Calcium homeostasis endoplasmic reticulum protein	290	2	C	UR	10.8972	9.4125	10.1759	10.2995
sp|Q06830|PRDX1_HUMAN	PRDX1	PRDX1_HUMAN Peroxiredoxin-1	35	17	C	UR	6.29729	9.09612	6.89442	8.78169
sp|P36873-2|PP1G_HUMAN	PPP1CC	PP1G_HUMAN Isoform Gamma-2 of Serine/threonine-protein phosphatase PP1-gamma catalytic subunit	532	1	C	UR	10.4365	10.1679	10.3486	9.54755
sp|P06576|ATPB_HUMAN	ATP5B	ATPB_HUMAN ATP synthase subunit beta, mitochondrial	86	6	C	UR	9.05838	14.806	8.45681	10.6911
sp|P62304|RUXE_HUMAN	SNRPE	RUXE_HUMAN Small nuclear ribonucleoprotein E	348	2	C	UR	4.40351	6.55083	4.78249	5.82126
sp|Q96DI7|SNR40_HUMAN	SNRNP40	SNR40_HUMAN U5 small nuclear ribonucleoprotein 40 kDa protein	606	1	C	UR	10.2229	8.27941	7.51865	7.39284
sp|P62826|RAN_HUMAN	RAN	RAN_HUMAN GTP-binding nuclear protein Ran	515	2	C	UR	8.48783	9.37804	9.22047	9.20542
sp|P38646|GRP75_HUMAN	HSPA9	GRP75_HUMAN Stress-70 protein, mitochondrial	99	24	C	UR	10.2641	18.4955	8.53466	14.0698
sp|P01700|LV102_HUMAN		LV102_HUMAN Ig lambda chain V-I region HA	533	4	C	UR	5.38232	6.70912	5.41853	8.15082
sp|Q15393|SF3B3_HUMAN	SF3B3	SF3B3_HUMAN Splicing factor 3B subunit 3	231	14	C	UR	8.0605	8.00114	7.08997	7.9249
sp|P62318|SMD3_HUMAN	SNRPD3	SMD3_HUMAN Small nuclear ribonucleoprotein Sm D3	328	3	C	UR	9.5984	8.91768	9.16274	10.5171
sp|Q14204|DYHC1_HUMAN	DYNC1H1	DYHC1_HUMAN Cytoplasmic dynein 1 heavy chain 1	320	3	C	UR	6.99858	11.5488	7.03602	14.9629
sp|P16989|YBOX3_HUMAN	YBX3	YBOX3_HUMAN Y-box-binding protein 3	190	4	C	UR	9.10582	13.0644	10.7932	15.6472
sp|Q05519|SRS11_HUMAN	SRSF11	SRS11_HUMAN Serine/arginine-rich splicing factor 11	245	5	C	UR	8.71147	10.9186	7.85391	10.5177
sp|Q9BU76|MMTA2_HUMAN	MMTAG2	MMTA2_HUMAN Multiple myeloma tumor-associated protein 2	461	2	C	UR	9.03993	10.2939	8.32331	10.0358
sp|P41567|EIF1_HUMAN	EIF1	EIF1_HUMAN Eukaryotic translation initiation factor 1	599	1	C	UR	8.15957	10.4113	8.07392	10.5919
sp|P11387|TOP1_HUMAN	TOP1	TOP1_HUMAN DNA topoisomerase 1	180	8	C	UR	11.3934	14.5839	11.1811	16.6148
sp|Q9NVS2-2|RT18A_HUMAN	MRPS18A	RT18A_HUMAN Isoform 2 of 28S ribosomal protein S18a, mitochondrial	307	1	C	UR	5.17596	9.97994	7.22206	12.8389
sp|P13639|EF2_HUMAN	EEF2	EF2_HUMAN Elongation factor 2	62	10	C	UR	7.30721	11.5113	8.56687	13.068
sp|P68371|TBB4B_HUMAN	TUBB4B	TBB4B_HUMAN Tubulin beta-4B chain	91	17	C	UR	8.14876	14.2204	8.01198	12.1261
sp|P08861|CEL3B_HUMAN	CELA3B	CEL3B_HUMAN Chymotrypsin-like elastase family member 3B	609	2	C	UR	8.50517	12.2852	8.30866	10.9451
sp|P11474|ERR1_HUMAN	ESRRA	ERR1_HUMAN Steroid hormone receptor ERR1	56	5	C	UR	2.37844	6.97856	2.15776	5.93904
sp|P30040|ERP29_HUMAN	ERP29	ERP29_HUMAN Endoplasmic reticulum resident protein 29	313	3	C	UR	6.6995	9.25718	6.85427	10.2399
sp|Q9Y2A7-2|NCKP1_HUMAN	NCKAP1	NCKP1_HUMAN Isoform 2 of Nck-associated protein 1	580	1	C	UR	7.61407	10.3912	9.00144	13.8893
sp|Q5SRD1|TI23B_HUMAN	TIMM23B	TI23B_HUMAN Putative mitochondrial import inner membrane translocase subunit Tim23B	636	1	C	UR	5.35673	8.09168	6.39818	9.1901
sp|P63104|1433Z_HUMAN	YWHAZ	1433Z_HUMAN 14-3-3 protein zeta/delta	161	3	C	UR	6.91141	10.9789	8.98485	11.3869
sp|Q7L014|DDX46_HUMAN	DDX46	DDX46_HUMAN Probable ATP-dependent RNA helicase DDX46	120	6	C	UR	10.3422	14.7389	9.16795	12.7169
sp|P63241-2|IF5A1_HUMAN	EIF5A	IF5A1_HUMAN Isoform 2 of Eukaryotic translation initiation factor 5A-1	252	6	C	UR	5.46718	6.79618	5.97588	7.32672
sp|P62857|RS28_HUMAN	RPS28	RS28_HUMAN 40S ribosomal protein S28	264	6	C	UR	7.41147	9.41141	7.09166	9.44423
sp|P06753-5|TPM3_HUMAN	TPM3	TPM3_HUMAN Isoform 5 of Tropomyosin alpha-3 chain	153	7	C	UR	19.7701	8.79604	25.1313	9.2667
sp|O43251-8|RFOX2_HUMAN	RBFOX2	RFOX2_HUMAN Isoform 8 of RNA binding protein fox-1 homolog 2	298	2	C	UR	8.26128	9.27879	9.82868	9.77966
sp|O95478|NSA2_HUMAN	NSA2	NSA2_HUMAN Ribosome biogenesis protein NSA2 homolog	138	3	C	UR	5.4759	7.77841	5.35546	7.29061
sp|Q13404-1|UB2V1_HUMAN	UBE2V1	UB2V1_HUMAN Isoform 1 of Ubiquitin-conjugating enzyme E2 variant 1	491	1	C	UR	6.25382	7.5799	6.58562	9.72489
sp|P06733|ENOA_HUMAN	ENO1	ENOA_HUMAN Alpha-enolase	28	13	C	UR	6.61024	9.68535	8.82488	10.1686
sp|Q07955-2|SRSF1_HUMAN	SRSF1	SRSF1_HUMAN Isoform ASF-2 of Serine/arginine-rich splicing factor 1	189	14	C	UR	6.76048	6.4741	7.68907	6.85236
sp|P62158|CALM_HUMAN	CALM1	CALM_HUMAN Calmodulin	185	4	C	UR	5.75273	4.93315	7.06526	7.85149
sp|O00483|NDUA4_HUMAN	NDUFA4	NDUA4_HUMAN NADH dehydrogenase [ubiquinone] 1 alpha subcomplex subunit 4	337	3	C	UR	2.35256	4.77893	2.59218	5.86208
sp|P31946|1433B_HUMAN	YWHAB	1433B_HUMAN 14-3-3 protein beta/alpha	161	1	C	UR	4.50395	6.05017	6.05561	6.79644
sp|Q16531|DDB1_HUMAN	DDB1	DDB1_HUMAN DNA damage-binding protein 1	248	3	C	UR	8.20204	10.5784	9.19067	11.7807
sp|O75940|SPF30_HUMAN	SMNDC1	SPF30_HUMAN Survival of motor neuron-related-splicing factor 30	141	1	C	UR	7.31428	7.29739	7.57362	10.7722
sp|P10599|THIO_HUMAN	TXN	THIO_HUMAN Thioredoxin	477	10	C	UR	6.91359	8.30542	7.8802	11.3954
sp|Q14011|CIRBP_HUMAN	CIRBP	CIRBP_HUMAN Cold-inducible RNA-binding protein	218	3	C	UR	2.11896	3.00492	2.28798	3.09556
sp|Q12874|SF3A3_HUMAN	SF3A3	SF3A3_HUMAN Splicing factor 3A subunit 3	614	1	C	UR	11.3376	8.35839	10.5236	8.40802
sp|O95232|LC7L3_HUMAN	LUC7L3	LC7L3_HUMAN Luc7-like protein 3	160	9	C	UR	8.77239	6.637	8.07894	7.59758
sp|P05141|ADT2_HUMAN	SLC25A5	ADT2_HUMAN ADP/ATP translocase 2	33	7	C	UR	7.22465	8.8259	7.10963	9.00842
tr|E9PEW8|E9PEW8_HUMAN	HBD	E9PEW8_HUMAN Hemoglobin subunit delta (Fragment)	483	1	C	UR	16.5004	13.4949	5.70558	11.9524
sp|O75400|PR40A_HUMAN	PRPF40A	PR40A_HUMAN Pre-mRNA-processing factor 40 homolog A	280	16	C	UR	7.35114	7.35724	7.56083	7.75178
sp|Q96HS1|PGAM5_HUMAN	PGAM5	PGAM5_HUMAN Serine/threonine-protein phosphatase PGAM5, mitochondrial	89	3	C	UR	12.5666	10.6505	12.5848	11.4
sp|P12956|XRCC6_HUMAN	XRCC6	XRCC6_HUMAN X-ray repair cross-complementing protein 6	437	3	C	UR	8.44168	11.4209	7.85998	11.5543
sp|Q00325|MPCP_HUMAN	SLC25A3	MPCP_HUMAN Phosphate carrier protein, mitochondrial	387	5	C	UR	7.56996	14.1434	8.14505	12.8234
sp|P27816|MAP4_HUMAN	MAP4	MAP4_HUMAN Microtubule-associated protein 4	412	3	C	UR	12.4864	15.4854	12.1182	16.6108
sp|P38919|IF4A3_HUMAN	EIF4A3	IF4A3_HUMAN Eukaryotic initiation factor 4A-III	226	1	C	UR	23.1077	8.81872	15.3274	7.50881
sp|P23528|COF1_HUMAN	CFL1	COF1_HUMAN Cofilin-1	273	3	C	UR	14.6847	8.41288	13.0902	8.78477
sp|Q96KQ7|EHMT2_HUMAN	EHMT2	EHMT2_HUMAN Histone-lysine N-methyltransferase EHMT2	116	3	C	UR	6.56967	9.1474	6.53504	9.53491
sp|Q9NQ29|LUC7L_HUMAN	LUC7L	LUC7L_HUMAN Putative RNA-binding protein Luc7-like 1	45	1	C	UR	12.9468	12.5754	13.9381	10.4639
sp|P08621|RU17_HUMAN	SNRNP70	RU17_HUMAN U1 small nuclear ribonucleoprotein 70 kDa	358	7	C	UR	9.09258	10.4369	8.34002	11.1795
sp|Q14498|RBM39_HUMAN	RBM39	RBM39_HUMAN RNA-binding protein 39	2	8	C	UR	7.82917	10.0348	7.36928	9.96916
sp|O43795|MYO1B_HUMAN	MYO1B	MYO1B_HUMAN Unconventional myosin-Ib	292	3	C	UR	21.0526	4.48515	21.2608	5.66976
sp|O00139-4|KIF2A_HUMAN	KIF2A	KIF2A_HUMAN Isoform 4 of Kinesin-like protein KIF2A	13	1	C	UR	12.4958	19.5203	10.4556	13.4823
sp|O00159|MYO1C_HUMAN	MYO1C	MYO1C_HUMAN Unconventional myosin-Ic	162	2	C	UR	34.6417	3.62963	34.5615	4.10274
sp|P51858|HDGF_HUMAN	HDGF	HDGF_HUMAN Hepatoma-derived growth factor	202	5	C	UR	8.34417	11.0056	8.97924	11.3608
sp|P09012|SNRPA_HUMAN	SNRPA	SNRPA_HUMAN U1 small nuclear ribonucleoprotein A	400	3	C	UR	6.02083	6.25001	6.56477	8.00993
sp|Q13765-2|NACA_HUMAN	NACA	NACA_HUMAN Isoform 2 of Nascent polypeptide-associated complex subunit alpha	193	3	C	UR	5.46149	7.17812	5.63903	7.92493
sp|Q8N5F7|NKAP_HUMAN	NKAP	NKAP_HUMAN NF-kappa-B-activating protein	48	1	C	UR	13.4697	10.26	11.0209	12.8685
sp|P49756|RBM25_HUMAN	RBM25	RBM25_HUMAN RNA-binding protein 25	250	3	C	UR	8.86911	6.7988	8.42911	7.43006
sp|P30050|RL12_HUMAN	RPL12	RL12_HUMAN 60S ribosomal protein L12	408	5	C	UR	8.22095	9.36135	8.45978	11.7727
sp|O76031|CLPX_HUMAN	CLPX	CLPX_HUMAN ATP-dependent Clp protease ATP-binding subunit clpX-like, mitochondrial	288	4	C	UR	7.07603	15.7861	6.83335	14.9446
sp|Q8N490-2|PNKD_HUMAN	PNKD	PNKD_HUMAN Isoform 2 of Probable hydrolase PNKD	151	2	C	UR	9.27833	16.5837	9.95682	16.9252
sp|Q15287|RNPS1_HUMAN	RNPS1	RNPS1_HUMAN RNA-binding protein with serine-rich domain 1	397	2	C	UR	13.8901	5.91692	13.6349	5.72741
sp|P04406|G3P_HUMAN	GAPDH	G3P_HUMAN Glyceraldehyde-3-phosphate dehydrogenase	69	10	C	UR	5.6158	9.12918	8.39534	10.5708
sp|P53999|TCP4_HUMAN	SUB1	TCP4_HUMAN Activated RNA polymerase II transcriptional coactivator p15	178	9	C	UR	6.82394	10.8062	6.43868	8.88534
sp|P07195|LDHB_HUMAN	LDHB	LDHB_HUMAN L-lactate dehydrogenase B chain	232	3	C	UR	7.15615	10.5924	9.63181	11.2098
sp|P16402|H13_HUMAN	HIST1H1D	H13_HUMAN Histone H1.3	18	10	C	UR	15.602	9.88213	13.6263	8.44171
sp|P52565|GDIR1_HUMAN	ARHGDIA	GDIR1_HUMAN Rho GDP-dissociation inhibitor 1	564	4	C	UR	6.2444	6.49323	6.57654	9.98125
sp|P27348|1433T_HUMAN	YWHAQ	1433T_HUMAN 14-3-3 protein theta	161	1	C	UR	6.94636	8.51858	7.96837	11.3286
sp|Q14566|MCM6_HUMAN	MCM6	MCM6_HUMAN DNA replication licensing factor MCM6	441	1	C	UR	14.6646	12.5749	12.772	10.9437
sp|P23284|PPIB_HUMAN	PPIB	PPIB_HUMAN Peptidyl-prolyl cis-trans isomerase B	184	1	C	UR	8.12944	9.83517	6.46793	8.38964
sp|O75489|NDUS3_HUMAN	NDUFS3	NDUS3_HUMAN NADH dehydrogenase [ubiquinone] iron-sulfur protein 3, mitochondrial	295	3	C	UR	8.39227	14.9491	9.1188	12.929
sp|P58546|MTPN_HUMAN	MTPN	MTPN_HUMAN Myotrophin	379	1	C	UR	6.94445	12.2103	7.50048	10.6657
sp|P14618|KPYM_HUMAN	PKM	KPYM_HUMAN Pyruvate kinase PKM	341	1	C	UR	6.26977	10.9557	9.44765	10.1815
sp|P54727|RD23B_HUMAN	RAD23B	RD23B_HUMAN UV excision repair protein RAD23 homolog B	597	1	C	UR	2.34149	4.07516	3.36299	4.72176
sp|Q14257|RCN2_HUMAN	RCN2	RCN2_HUMAN Reticulocalbin-2	47	4	C	UR	12.0662	9.76737	14.1724	12.3345
sp|P35613|BASI_HUMAN	BSG	BASI_HUMAN Basigin	249	2	C	UR	9.50249	11.5387	9.50546	13.57
sp|Q9H307|PININ_HUMAN	PNN	PININ_HUMAN Pinin	507	2	C	UR	12.7628	5.22142	12.7833	6.82083
sp|Q9H9B4|SFXN1_HUMAN	SFXN1	SFXN1_HUMAN Sideroflexin-1	537	1	C	UR	7.64209	8.42849	7.31209	7.16641
sp|P33316|DUT_HUMAN	DUT	DUT_HUMAN Deoxyuridine 5'-triphosphate nucleotidohydrolase, mitochondrial	385	1	C	UR	9.3153	10.9409	9.50109	8.67352
sp|Q05682|CALD1_HUMAN	CALD1	CALD1_HUMAN Caldesmon	235	3	C	UR	16.0875	11.261	15.2254	11.7942
sp|O75494|SRS10_HUMAN	SRSF10	SRS10_HUMAN Serine/arginine-rich splicing factor 10	354	1	C	UR	10.9555	7.05973	12.3766	5.5355
sp|Q08211|DHX9_HUMAN	DHX9	DHX9_HUMAN ATP-dependent RNA helicase A	88	2	C	UR	13.696	9.77929	13.2373	8.39557
sp|P43246|MSH2_HUMAN	MSH2	MSH2_HUMAN DNA mismatch repair protein Msh2	195	8	C	UR	7.67977	11.0521	8.18015	10.0212
sp|P62913|RL11_HUMAN	RPL11	RL11_HUMAN 60S ribosomal protein L11	524	5	C	UR	6.91095	8.25789	6.91084	9.11117
sp|Q15404|RSU1_HUMAN	RSU1	RSU1_HUMAN Ras suppressor protein 1	510	1	C	UR	6.4314	11.0002	6.20301	11.4213
sp|Q9UPP1|PHF8_HUMAN	PHF8	PHF8_HUMAN Histone lysine demethylase PHF8	553	1	C	UR	7.82325	10.6093	8.05764	10.3016
sp|Q16629|SRSF7_HUMAN	SRSF7	SRSF7_HUMAN Serine/arginine-rich splicing factor 7	525	6	C	UR	8.87891	6.57872	9.00654	7.37319
sp|Q9UJS0-2|CMC2_HUMAN	SLC25A13	CMC2_HUMAN Isoform 2 of Calcium-binding mitochondrial carrier protein Aralar2	319	5	C	UR	9.27835	8.90749	9.34522	11.3105
sp|P60900|PSA6_HUMAN	PSMA6	PSA6_HUMAN Proteasome subunit alpha type-6	92	2	C	UR	7.34491	11.0048	8.59853	8.90772
sp|Q01130|SRSF2_HUMAN	SRSF2	SRSF2_HUMAN Serine/arginine-rich splicing factor 2	174	8	C	UR	3.38005	4.97402	4.45635	6.4341
sp|P38159|RBMX_HUMAN	RBMX	RBMX_HUMAN RNA-binding motif protein, X chromosome	219	11	C	UR	22.0213	8.27075	23.4325	8.39452
sp|P40926|MDHM_HUMAN	MDH2	MDHM_HUMAN Malate dehydrogenase, mitochondrial	440	2	C	UR	8.65613	11.5529	8.8708	9.85954
sp|P36542|ATPG_HUMAN	ATP5C1	ATPG_HUMAN ATP synthase subunit gamma, mitochondrial	281	3	C	UR	9.9163	10.8107	11.0446	11.3478
sp|P35659|DEK_HUMAN	DEK	DEK_HUMAN Protein DEK	531	1	C	UR	8.72064	9.43164	5.62139	9.19393
sp|P60866-2|RS20_HUMAN	RPS20	RS20_HUMAN Isoform 2 of 40S ribosomal protein S20	486	3	C	UR	10.7528	12.1074	9.78911	11.1867
sp|P49006|MRP_HUMAN	MARCKSL1	MRP_HUMAN MARCKS-related protein	4	1	C	UR	15.4807	10.6459	17.0112	14.4738
sp|Q99497|PARK7_HUMAN	PARK7	PARK7_HUMAN Protein DJ-1	115	3	C	UR	8.36129	12.6732	9.27613	11.9238
sp|Q01658|NC2B_HUMAN	DR1	NC2B_HUMAN Protein Dr1	478	1	C	UR	8.38061	11.7189	8.92071	12.0711
sp|O95989|NUDT3_HUMAN	NUDT3	NUDT3_HUMAN Diphosphoinositol polyphosphate phosphohydrolase 1	513	1	C	UR	7.30547	10.6689	8.30257	9.97058
sp|Q96C00|ZBTB9_HUMAN	ZBTB9	ZBTB9_HUMAN Zinc finger and BTB domain-containing protein 9	256	5	C	UR	10.4408	8.76163	10.6745	9.56058
sp|Q92804|RBP56_HUMAN	TAF15	RBP56_HUMAN TATA-binding protein-associated factor 2N	349	2	C	UR	13.8782	9.15952	16.6016	9.08265
sp|P36957|ODO2_HUMAN	DLST	ODO2_HUMAN Dihydrolipoyllysine-residue succinyltransferase component of 2-oxoglutarate dehydrogenase complex, mitochondrial	100	3	C	UR	8.16557	14.3282	9.40905	16.3481
sp|P02689|MYP2_HUMAN	PMP2	MYP2_HUMAN Myelin P2 protein	517	1	C	UR	8.25584	9.17853	7.0838	10.2601
sp|P61981|1433G_HUMAN	YWHAG	1433G_HUMAN 14-3-3 protein gamma	161	2	C	UR	11.3979	12.7334	11.9825	14.2905
sp|Q9Y4A5|TRRAP_HUMAN	TRRAP	TRRAP_HUMAN Transformation/transcription domain-associated protein	136	2	C	UR	10.2004	13.963	8.55367	11.1903
sp|Q13162|PRDX4_HUMAN	PRDX4	PRDX4_HUMAN Peroxiredoxin-4	543	4	C	UR	8.98774	13.3246	9.43892	12.2573
sp|Q16625|OCLN_HUMAN	OCLN	OCLN_HUMAN Occludin	310	1	C	UR	10.3527	22.1051	9.39735	13.8247
sp|Q00587|BORG5_HUMAN	CDC42EP1	BORG5_HUMAN Cdc42 effector protein 1	188	1	C	UR	8.93839	13.731	10.0536	11.9241
sp|Q9NYF8|BCLF1_HUMAN	BCLAF1	BCLF1_HUMAN Bcl-2-associated transcription factor 1	51	12	C	UR	9.58547	5.55187	10.0356	7.74903
sp|P23381|SYWC_HUMAN	WARS	SYWC_HUMAN Tryptophan--tRNA ligase, cytoplasmic	181	2	C	UR	10.2117	10.536	10.2149	13.9501
sp|P07355-2|ANXA2_HUMAN	ANXA2	ANXA2_HUMAN Isoform 2 of Annexin A2	46	2	C	UR	8.69207	12.2044	11.4536	10.1643
sp|P61978-2|HNRPK_HUMAN	HNRNPK	HNRPK_HUMAN Isoform 2 of Heterogeneous nuclear ribonucleoprotein K	199	18	C	UR	12.723	10.9797	10.1084	8.67817
tr|E5RGW4|E5RGW4_HUMAN	NPM1	E5RGW4_HUMAN Nucleophosmin (Fragment)	182	3	C	UR	18.734	15.5397	18.5866	15.9231
sp|P18583-9|SON_HUMAN	SON	SON_HUMAN Isoform I of Protein SON	75	6	C	UR	8.06366	8.51779	8.1168	8.36647
sp|Q9H078|CLPB_HUMAN	CLPB	CLPB_HUMAN Caseinolytic peptidase B protein homolog	325	1	C	UR	9.37978	10.2814	8.52918	12.0721
sp|A8MWD9|RUXGL_HUMAN		RUXGL_HUMAN Small nuclear ribonucleoprotein G-like protein	377	3	C	UR	8.66767	12.3316	9.29829	8.91231
sp|P24534|EF1B_HUMAN	EEF1B2	EF1B_HUMAN Elongation factor 1-beta	417	2	C	UR	4.66336	7.9391	5.37143	9.28995
sp|Q15365|PCBP1_HUMAN	PCBP1	PCBP1_HUMAN Poly(rC)-binding protein 1	95	3	C	UR	7.62067	9.73663	7.2215	8.49163
sp|Q15366-2|PCBP2_HUMAN	PCBP2	PCBP2_HUMAN Isoform 2 of Poly(rC)-binding protein 2	95	9	C	UR	7.4042	9.84981	7.32371	9.23795
sp|P49458|SRP09_HUMAN	SRP9	SRP09_HUMAN Signal recognition particle 9 kDa protein	585	2	C	UR	5.0156	5.39499	4.64394	7.62295
sp|P61604|CH10_HUMAN	HSPE1	CH10_HUMAN 10 kDa heat shock protein, mitochondrial	359	5	C	UR	8.12122	10.834	8.45579	11.1094
sp|O15042|SR140_HUMAN	U2SURP	SR140_HUMAN U2 snRNP-associated SURP motif-containing protein	316	1	C	UR	9.17406	6.41245	8.18964	7.94953
sp|Q9UBQ0-2|VPS29_HUMAN	VPS29	VPS29_HUMAN Isoform 2 of Vacuolar protein sorting-associated protein 29	594	1	C	UR	8.60514	13.39	8.41169	12.3133
sp|Q53GQ0|DHB12_HUMAN	HSD17B12	DHB12_HUMAN Estradiol 17-beta-dehydrogenase 12	582	1	C	UR	7.99475	8.06214	7.61861	11.9512
sp|P62258|1433E_HUMAN	YWHAE	1433E_HUMAN 14-3-3 protein epsilon	161	4	C	UR	8.02489	14.3815	9.6241	13.3185
sp|Q9NWH9|SLTM_HUMAN	SLTM	SLTM_HUMAN SAFB-like transcription modulator	238	2	C	UR	16.6539	5.53796	15.9443	7.16535
sp|P60174|TPIS_HUMAN	TPI1	TPIS_HUMAN Triosephosphate isomerase	572	5	C	UR	8.20005	12.3734	8.55002	10.8312
sp|P47755|CAZA2_HUMAN	CAPZA2	CAZA2_HUMAN F-actin-capping protein subunit alpha-2	228	1	C	UR	22.3257	5.0968	19.4764	5.61774
sp|Q8N5N7|RM50_HUMAN	MRPL50	RM50_HUMAN 39S ribosomal protein L50, mitochondrial	278	1	C	UR	6.84373	7.85536	6.70504	9.10849
sp|P63208|SKP1_HUMAN	SKP1	SKP1_HUMAN S-phase kinase-associated protein 1	554	1	C	UR	7.62823	11.0566	6.62404	10.1162
sp|Q09666|AHNK_HUMAN	AHNAK	AHNK_HUMAN Neuroblast differentiation-associated protein AHNAK	351	2	C	UR	12.1149	15.0216	12.2758	11.93
sp|O60888-2|CUTA_HUMAN	CUTA	CUTA_HUMAN Isoform A of Protein CutA	603	1	C	UR	5.03623	6.61947	4.85552	6.58976
sp|P84103|SRSF3_HUMAN	SRSF3	SRSF3_HUMAN Serine/arginine-rich splicing factor 3	525	6	C	UR	8.54256	8.07513	7.73604	8.03949
sp|P43307|SSRA_HUMAN	SSR1	SSRA_HUMAN Translocon-associated protein subunit alpha	350	2	C	UR	9.27061	11.2889	8.46504	8.71841
sp|P62888|RL30_HUMAN	RPL30	RL30_HUMAN 60S ribosomal protein L30	570	2	C	UR	7.42496	9.14048	7.97377	10.9724
sp|O43491|E41L2_HUMAN	EPB41L2	E41L2_HUMAN Band 4.1-like protein 2	275	2	C	UR	12.5289	15.3462	13.2205	12.3766
sp|P68363|TBA1B_HUMAN	TUBA1B	TBA1B_HUMAN Tubulin alpha-1B chain	67	20	C	UR	8.61501	14.5073	9.21586	14.3898
sp|Q9Y4W6|AFG32_HUMAN	AFG3L2	AFG32_HUMAN AFG3-like protein 2	343	1	C	UR	9.46529	15.5845	10.3968	13.2078
sp|Q9UJZ1|STML2_HUMAN	STOML2	STML2_HUMAN Stomatin-like protein 2, mitochondrial	296	1	C	UR	11.5771	13.9336	9.88931	11.7495
sp|P52907|CAZA1_HUMAN	CAPZA1	CAZA1_HUMAN F-actin-capping protein subunit alpha-1	228	4	C	UR	32.3995	4.49511	31.7006	5.15514
sp|P17480|UBF1_HUMAN	UBTF	UBF1_HUMAN Nucleolar transcription factor 1	457	2	C	UR	23.9014	7.33404	24.0232	7.50097
sp|Q9Y2V2|CHSP1_HUMAN	CARHSP1	CHSP1_HUMAN Calcium-regulated heat stable protein 1	150	2	C	UR	7.60152	10.3859	7.73876	9.49825
sp|P01023|A2MG_HUMAN	A2M	A2MG_HUMAN Alpha-2-macroglobulin	203	3	C	UR	8.54721	10.4646	9.26435	11.1935
sp|Q01469|FABP5_HUMAN	FABP5	FABP5_HUMAN Fatty acid-binding protein, epidermal	315	1	C	UR	2.5825	5.65003	4.61329	17.2623
sp|Q08945|SSRP1_HUMAN	SSRP1	SSRP1_HUMAN FACT complex subunit SSRP1	339	6	C	UR	9.28862	5.3888	9.23613	5.01345
sp|P01861|IGHG4_HUMAN	IGHG4	IGHG4_HUMAN Ig gamma-4 chain C region	259	1	C	UR	4.52183	8.19048	5.34692	10.2577
sp|Q9H477|RBSK_HUMAN	RBKS	RBSK_HUMAN Ribokinase	214	1	C	UR	7.18257	8.42595	6.79491	8.66416
sp|P29692-2|EF1D_HUMAN	EEF1D	EF1D_HUMAN Isoform 2 of Elongation factor 1-delta	417	3	C	UR	7.23325	11.5428	7.45533	11.0913
sp|P48163|MAOX_HUMAN	ME1	MAOX_HUMAN NADP-dependent malic enzyme	97	1	C	UR	4.60018	3.4356	3.56949	60.2123
sp|Q9H0M0|WWP1_HUMAN	WWP1	WWP1_HUMAN NEDD4-like E3 ubiquitin-protein ligase WWP1	395	4	C	UR	7.90613	9.82731	8.34381	9.83446
sp|Q9NR30|DDX21_HUMAN	DDX21	DDX21_HUMAN Nucleolar RNA helicase 2	25	17	C	UR	10.3731	11.5567	9.78943	12.2605
sp|Q9Y2J2|E41L3_HUMAN	EPB41L3	E41L3_HUMAN Band 4.1-like protein 3	166	1	C	UR	9.31699	18.6914	11.7563	18.7592
sp|P02545|LMNA_HUMAN	LMNA	LMNA_HUMAN Prelamin-A/C	32	4	C	UR	7.6024	7.18441	7.82753	11.6092
sp|P55081|MFAP1_HUMAN	MFAP1	MFAP1_HUMAN Microfibrillar-associated protein 1	98	3	C	UR	10.3261	12.953	9.54078	13.8719
sp|B9A064|IGLL5_HUMAN	IGLL5	IGLL5_HUMAN Immunoglobulin lambda-like polypeptide 5	629	3	C	UR	5.44706	9.18193	5.81287	8.20443
sp|P32119|PRDX2_HUMAN	PRDX2	PRDX2_HUMAN Peroxiredoxin-2	35	4	C	UR	5.59897	7.46942	5.48442	8.93763
sp|O75600-2|KBL_HUMAN	GCAT	KBL_HUMAN Isoform 2 of 2-amino-3-ketobutyrate coenzyme A ligase, mitochondrial	364	1	C	UR	6.84834	11.1945	5.73421	9.10783
sp|Q9Y5B9|SP16H_HUMAN	SUPT16H	SP16H_HUMAN FACT complex subunit SPT16	19	10	C	UR	14.7346	7.37446	17.2174	7.48909
sp|P35611-3|ADDA_HUMAN	ADD1	ADDA_HUMAN Isoform 3 of Alpha-adducin	30	1	C	UR	21.6194	8.13683	21.6427	8.72951
sp|O00571|DDX3X_HUMAN	DDX3X	DDX3X_HUMAN ATP-dependent RNA helicase DDX3X	204	6	C	UR	9.82153	10.1486	7.78972	8.03725
sp|O75190|DNJB6_HUMAN	DNAJB6	DNJB6_HUMAN DnaJ homolog subfamily B member 6	612	2	C	UR	6.47627	9.82525	6.68282	13.3365
sp|P31689|DNJA1_HUMAN	DNAJA1	DNJA1_HUMAN DnaJ homolog subfamily A member 1	429	2	C	UR	8.40034	13.4165	8.37327	14.0029
sp|P05413|FABPH_HUMAN	FABP3	FABPH_HUMAN Fatty acid-binding protein, heart	481	3	C	UR	7.31751	8.15393	6.65002	9.60838
sp|Q9ULV4-3|COR1C_HUMAN	CORO1C	COR1C_HUMAN Isoform 3 of Coronin-1C	410	5	C	UR	44.5426	2.18494	39.1628	2.80987
sp|Q13200|PSMD2_HUMAN	PSMD2	PSMD2_HUMAN 26S proteasome non-ATPase regulatory subunit 2	318	1	C	UR	7.08017	9.82494	9.83462	13.8361
sp|P06310|KV206_HUMAN		KV206_HUMAN Ig kappa chain V-II region RPMI 6410	331	4	C	UR	0.853788	1.07817	1.06227	1.32059
sp|O75369-8|FLNB_HUMAN	FLNB	FLNB_HUMAN Isoform 8 of Filamin-B	171	3	C	UR	16.6423	11.0594	15.6661	10.7167
sp|P50402|EMD_HUMAN	EMD	EMD_HUMAN Emerin	608	1	C	UR	7.50958	6.47142	7.14305	9.72163
sp|P21333|FLNA_HUMAN	FLNA	FLNA_HUMAN Filamin-A	61	12	C	UR	16.4825	9.40625	16.2908	10.1005
sp|P57088|TMM33_HUMAN	TMEM33	TMM33_HUMAN Transmembrane protein 33	502	1	C	UR	11.213	10.0177	8.99606	9.94326
sp|Q2TAY7|SMU1_HUMAN	SMU1	SMU1_HUMAN WD40 repeat-containing protein SMU1	225	2	C	UR	9.82686	8.37483	11.1076	8.53034
sp|P51884|LUM_HUMAN	LUM	LUM_HUMAN Lumican	444	2	C	UR	9.50703	9.98112	7.47136	9.67593
sp|P12268|IMDH2_HUMAN	IMPDH2	IMDH2_HUMAN Inosine-5'-monophosphate dehydrogenase 2	324	1	C	UR	11.7001	11.7941	11.1524	11.0409
sp|Q6WCQ1-2|MPRIP_HUMAN	MPRIP	MPRIP_HUMAN Isoform 2 of Myosin phosphatase Rho-interacting protein	246	1	C	UR	35.4084	6.80401	26.2518	6.43532
sp|P63010-2|AP2B1_HUMAN	AP2B1	AP2B1_HUMAN Isoform 2 of AP-2 complex subunit beta	169	2	C	UR	9.51618	11.3908	9.35149	9.36631
sp|P46087-4|NOP2_HUMAN	NOP2	NOP2_HUMAN Isoform 4 of Putative ribosomal RNA methyltransferase NOP2	516	1	C	UR	9.73237	16.9211	7.96719	11.8122
sp|P24752|THIL_HUMAN	ACAT1	THIL_HUMAN Acetyl-CoA acetyltransferase, mitochondrial	31	1	C	UR	12.9038	24.8929	10.8309	20.5103
sp|Q9UBS4|DJB11_HUMAN	DNAJB11	DJB11_HUMAN DnaJ homolog subfamily B member 11	473	2	C	UR	10.8512	18.7858	8.77432	12.8005
sp|Q16630-2|CPSF6_HUMAN	CPSF6	CPSF6_HUMAN Isoform 2 of Cleavage and polyadenylation specificity factor subunit 6	463	1	C	UR	11.1344	11.4628	8.93309	11.142
sp|O60884|DNJA2_HUMAN	DNAJA2	DNJA2_HUMAN DnaJ homolog subfamily A member 2	314	1	C	UR	8.61541	11.9796	7.16094	13.132
sp|P04004|VTNC_HUMAN	VTN	VTNC_HUMAN Vitronectin	229	1	C	UR	4.42436	7.63289	3.63623	6.36651
sp|Q5VTL8|PR38B_HUMAN	PRPF38B	PR38B_HUMAN Pre-mRNA-splicing factor 38B	538	1	C	UR	7.84106	6.5334	7.26146	5.72338
sp|P46940|IQGA1_HUMAN	IQGAP1	IQGA1_HUMAN Ras GTPase-activating-like protein IQGAP1	106	4	C	UR	8.85811	9.78768	8.37022	11.5565
sp|Q9UHV9|PFD2_HUMAN	PFDN2	PFD2_HUMAN Prefoldin subunit 2	424	1	C	UR	7.55448	11.2029	6.74811	9.08392
sp|P16520|GBB3_HUMAN	GNB3	GBB3_HUMAN Guanine nucleotide-binding protein G(I)/G(S)/G(T) subunit beta-3	495	1	C	UR	12.3403	13.7903	11.1256	11.2466
sp|Q08170|SRSF4_HUMAN	SRSF4	SRSF4_HUMAN Serine/arginine-rich splicing factor 4	476	3	C	UR	14.0682	8.09716	13.5844	7.87994
sp|O95831|AIFM1_HUMAN	AIFM1	AIFM1_HUMAN Apoptosis-inducing factor 1, mitochondrial	14	7	C	UR	9.33804	11.738	9.67104	12.2558
sp|Q9NWB6|ARGL1_HUMAN	ARGLU1	ARGL1_HUMAN Arginine and glutamate-rich protein 1	414	12	C	UR	8.22218	8.01894	8.94604	9.2262
sp|Q14247-2|SRC8_HUMAN	CTTN	SRC8_HUMAN Isoform 2 of Src substrate cortactin	126	5	C	UR	21.187	8.86163	25.3568	10.7179
sp|P30049|ATPD_HUMAN	ATP5D	ATPD_HUMAN ATP synthase subunit delta, mitochondrial	419	1	C	UR	8.42427	11.8181	9.18565	11.7884
sp|Q00610|CLH1_HUMAN	CLTC	CLH1_HUMAN Clathrin heavy chain 1	239	4	C	UR	18.4591	11.2258	19.4941	9.39822
tr|C9JEE0|C9JEE0_HUMAN	IGLL1	C9JEE0_HUMAN Immunoglobulin lambda-like polypeptide 1 (Fragment)	631	12	C	UR	5.5564	6.55601	4.43702	5.95401
sp|Q9NX63|CHCH3_HUMAN	CHCHD3	CHCH3_HUMAN Coiled-coil-helix-coiled-coil-helix domain-containing protein 3, mitochondrial	8	2	C	UR	31.131	6.43705	21.7209	7.63792
sp|Q86Y79|PTH_HUMAN	PTRH1	PTH_HUMAN Probable peptidyl-tRNA hydrolase	154	1	C	UR	7.32553	17.4571	6.48866	14.6899
sp|Q5BKY9|F133B_HUMAN	FAM133B	F133B_HUMAN Protein FAM133B	102	9	C	UR	9.61961	8.79407	8.78895	7.6913
sp|P01859|IGHG2_HUMAN	IGHG2	IGHG2_HUMAN Ig gamma-2 chain C region	258	1	C	UR	4.75442	6.28503	5.07433	5.5259
sp|Q86T24|KAISO_HUMAN	ZBTB33	KAISO_HUMAN Transcriptional regulator Kaiso	529	1	C	UR	3.5429	12.0785	4.16221	6.41666
sp|Q8WVK2|SNR27_HUMAN	SNRNP27	SNR27_HUMAN U4/U6.U5 small nuclear ribonucleoprotein 27 kDa protein	542	1	C	UR	11.0429	12.2886	12.084	18.0023
sp|Q53H12|AGK_HUMAN	AGK	AGK_HUMAN Acylglycerol kinase, mitochondrial	346	5	C	UR	7.86192	12.2902	7.75603	11.2707
sp|P26368|U2AF2_HUMAN	U2AF2	U2AF2_HUMAN Splicing factor U2AF 65 kDa subunit	123	8	C	UR	8.9603	11.0458	7.82763	9.29482
sp|Q66PJ3|AR6P4_HUMAN	ARL6IP4	AR6P4_HUMAN ADP-ribosylation factor-like protein 6-interacting protein 4	347	1	C	UR	7.11142	5.04027	7.1387	8.87923
sp|O95218|ZRAB2_HUMAN	ZRANB2	ZRAB2_HUMAN Zinc finger Ran-binding domain-containing protein 2	74	3	C	UR	8.1257	10.4577	8.8926	12.3362
sp|P20700|LMNB1_HUMAN	LMNB1	LMNB1_HUMAN Lamin-B1	118	6	C	UR	9.27741	13.0098	9.40989	8.84548
sp|O00165-2|HAX1_HUMAN	HAX1	HAX1_HUMAN Isoform 2 of HCLS1-associated protein X-1	312	1	C	UR	9.18121	13.7247	9.48161	13.0017
sp|O14910|LIN7A_HUMAN	LIN7A	LIN7A_HUMAN Protein lin-7 homolog A	293	1	C	UR	10.4438	13.6213	8.87976	10.5916
sp|Q9UHB6-4|LIMA1_HUMAN	LIMA1	LIMA1_HUMAN Isoform 4 of LIM domain and actin-binding protein 1	7	12	C	UR	40.6225	3.21037	35.2632	3.65814
sp|Q14019|COTL1_HUMAN	COTL1	COTL1_HUMAN Coactosin-like protein	308	1	C	UR	9.60542	16.2063	8.39216	11.2493
sp|Q9NYK5-2|RM39_HUMAN	MRPL39	RM39_HUMAN Isoform 2 of 39S ribosomal protein L39, mitochondrial	421	1	C	UR	7.0097	9.51735	6.12864	8.42181
sp|P84090|ERH_HUMAN	ERH	ERH_HUMAN Enhancer of rudimentary homolog	42	2	C	UR	9.92511	6.32955	10.1211	7.70261
sp|Q01081|U2AF1_HUMAN	U2AF1	U2AF1_HUMAN Splicing factor U2AF 35 kDa subunit	526	3	C	UR	8.35159	8.33142	8.3183	8.45771
sp|Q92734|TFG_HUMAN	TFG	TFG_HUMAN Protein TFG	494	1	C	UR	10.055	12.174	9.54788	11.1139
sp|O43175|SERA_HUMAN	PHGDH	SERA_HUMAN D-3-phosphoglycerate dehydrogenase	80	3	C	UR	12.0966	13.0177	10.7555	11.4139
sp|P02100|HBE_HUMAN	HBE1	HBE_HUMAN Hemoglobin subunit epsilon	483	2	C	UR	19.009	13.6699	5.03654	10.7989
sp|Q03252|LMNB2_HUMAN	LMNB2	LMNB2_HUMAN Lamin-B2	118	2	C	UR	11.2949	11.0332	9.83957	9.52043
sp|P09493-9|TPM1_HUMAN	TPM1	TPM1_HUMAN Isoform 9 of Tropomyosin alpha-1 chain	153	5	C	UR	31.5864	4.86182	36.7823	4.56377
sp|Q15208|STK38_HUMAN	STK38	STK38_HUMAN Serine/threonine-protein kinase 38	294	3	C	UR	8.54439	17.7067	7.18003	14.7378
sp|Q96IZ7|RSRC1_HUMAN	RSRC1	RSRC1_HUMAN Serine/Arginine-related protein 53	579	1	C	UR	8.13091	3.95525	9.52242	6.25749
sp|P52701|MSH6_HUMAN	MSH6	MSH6_HUMAN DNA mismatch repair protein Msh6	1	10	C	UR	7.39307	7.95099	6.54938	8.81008
sp|P60709|ACTB_HUMAN	ACTB	ACTB_HUMAN Actin, cytoplasmic 1	71	10	C	UR	23.4127	3.80141	20.3394	2.95533
sp|Q7L4I2|RSRC2_HUMAN	RSRC2	RSRC2_HUMAN Arginine/serine-rich coiled-coil protein 2	528	3	C	UR	8.69593	11.4263	7.24564	9.74861
sp|P62736|ACTA_HUMAN	ACTA2	ACTA_HUMAN Actin, aortic smooth muscle	71	71	C	UR	36.203	3.52131	34.7071	3.64801
sp|P08670|VIME_HUMAN	VIM	VIME_HUMAN Vimentin	186	7	C	UR	14.2795	6.51423	12.5763	6.99568
sp|P61158|ARP3_HUMAN	ACTR3	ARP3_HUMAN Actin-related protein 3	391	4	C	UR	25.9118	6.96268	27.713	6.83096
sp|P47756|CAPZB_HUMAN	CAPZB	CAPZB_HUMAN F-actin-capping protein subunit beta	456	3	C	UR	38.5499	4.01706	36.0685	3.99162
sp|Q16643-3|DREB_HUMAN	DBN1	DREB_HUMAN Isoform 3 of Drebrin	3	24	C	UR	39.3593	2.26675	43.4231	2.52583
sp|Q00688|FKBP3_HUMAN	FKBP3	FKBP3_HUMAN Peptidyl-prolyl cis-trans isomerase FKBP3	561	1	C	UR	11.4637	7.01394	7.95816	7.88732
sp|Q13813|SPTN1_HUMAN	SPTAN1	SPTN1_HUMAN Spectrin alpha chain, non-erythrocytic 1	44	30	C	UR	28.175	4.56907	28.5361	4.88291
sp|Q9NYL9|TMOD3_HUMAN	TMOD3	TMOD3_HUMAN Tropomodulin-3	432	2	C	UR	40.8236	3.03616	37.7747	3.37472
sp|P04792|HSPB1_HUMAN	HSPB1	HSPB1_HUMAN Heat shock protein beta-1	140	2	C	UR	3.81178	9.92645	5.37751	23.4025
sp|P35579|MYH9_HUMAN	MYH9	MYH9_HUMAN Myosin-9	36	54	C	UR	40.6823	2.94293	38.4128	3.07638
sp|O14950|ML12B_HUMAN	MYL12B	ML12B_HUMAN Myosin regulatory light chain 12B	236	4	C	UR	35.2069	6.72199	32.8562	7.43515
sp|Q7Z406-2|MYH14_HUMAN	MYH14	MYH14_HUMAN Isoform 2 of Myosin-14	36	4	C	UR	43.2423	3.15725	36.7804	2.7011
sp|Q01082|SPTB2_HUMAN	SPTBN1	SPTB2_HUMAN Spectrin beta chain, non-erythrocytic 1	247	4	C	UR	31.9877	4.66338	33.8404	4.41033
sp|P27482|CALL3_HUMAN	CALML3	CALL3_HUMAN Calmodulin-like protein 3	566	1	C	UR	8.98449	10.0508	8.0864	20.1922
sp|P60660-2|MYL6_HUMAN	MYL6	MYL6_HUMAN Isoform Smooth muscle of Myosin light polypeptide 6	107	9	C	UR	34.4463	1.95101	42.4717	2.69385
sp|P14649|MYL6B_HUMAN	MYL6B	MYL6B_HUMAN Myosin light chain 6B	107	3	C	UR	41.3348	1.18357	50.2563	1.72591
sp|Q9Y608|LRRF2_HUMAN	LRRFIP2	LRRF2_HUMAN Leucine-rich repeat flightless-interacting protein 2	58	3	C	UR	34.39	4.01153	34.2902	3.92713
sp|P35580-4|MYH10_HUMAN	MYH10	MYH10_HUMAN Isoform 4 of Myosin-10	36	54	C	UR	39.8746	2.43042	39.139	2.53314
sp|P50895|BCAM_HUMAN	BCAM	BCAM_HUMAN Basal cell adhesion molecule	68	1	C	UR	8.9303	14.2993	11.7138	9.2751
sp|P04637|P53_HUMAN	TP53	P53_HUMAN Cellular tumor antigen p53	113	5	C	UR	7.40422	6.01243	8.04283	6.81299
sp|Q99496|RING2_HUMAN	RNF2	RING2_HUMAN E3 ubiquitin-protein ligase RING2	996	4	C	UR	12.1389	26.1038	14.519	28.7097
sp|Q15910-2|EZH2_HUMAN	EZH2	EZH2_HUMAN Isoform 2 of Histone-lysine N-methyltransferase EZH2	242	3	C	UR	161.963	493.529	156.767	693.947
